# Supplementary material for: Quantitative V gene–targeted T cell receptor sequencing as a biomarker in type 1 diabetes
Source: JCI Insight. 2025 Dec 18;11(3):e186004. doi: 10.1172/jci.insight.186004 (PMC12893103; doi:10.1172/jci.insight.186004)
Supplement: Supporting data values [file jciinsight-11-186004-s242.xlsx]

## Sheet: Fig1A
		NOD15	NOD16	NOD17	NOD24	NOD25	NOD28	NOD29
Number of unique clonotypes within top 50%	Alpha	195	509	143	40	32	44	52
Number of unique clonotypes within top 50%	Beta	114	423	106	22	15	60	69
% unique clonotypes within top 50%	Alpha	4.61	6.98	3.8	2.16	1.43	1.59	2.21
% unique clonotypes within top 50%	Beta	4.7	9.34	4.19	1.7	1.02	2.39	2.92

## Sheet: Fig1B
Nb of mice sharing TCR	Alpha (% shared)	Beta (% shared)
7	0.01	0		Each value is frequency of TCRs shared by 7, 6, 5, 4, 3, 2, 1 mice.
6	0.03	0
5	0.09	0.02
4	0.23	0.01
3	0.67	0.19
2	3.88	1.42
1	95.1	98.357

## Sheet: Fig1C_Alpha
7 mice	6 mice	5 mice	4 mice	3 mice	2 mice	1 mouse
1.102	1.322	0.281	2.454	1.022	3.449	5.539		Each value is frequency of each clonotype shared by 7, 6, 5, 4, 3, 2, 1 mice.
0.083	1.12	0.212	1.864	0.97	2.408	4.755
	0.371	0.122	1.075	0.845	2.035	3.924
	0.302	0.089	0.571	0.624	1.619	3.774
	0.118	0.078	0.339	0.588	1.215	3.675
	0.105	0.044	0.192	0.508	1.104	3.472
	0.062	0.043	0.147	0.494	1.006	2.615
	0.044	0.039	0.131	0.328	0.928	2.576
	0.007	0.039	0.121	0.291	0.892	2.293
		0.035	0.114	0.266	0.86	2.135
		0.034	0.107	0.257	0.789	2.11
		0.034	0.085	0.228	0.686	2.003
		0.03	0.077	0.185	0.674	2
		0.025	0.076	0.183	0.663	1.938
		0.02	0.054	0.129	0.635	1.914
		0.019	0.051	0.125	0.593	1.904
		0.011	0.048	0.119	0.543	1.777
		0.007	0.037	0.113	0.497	1.743
		0.007	0.035	0.107	0.49	1.705
		0.006	0.027	0.106	0.471	1.552
		0.003	0.025	0.102	0.426	1.525
			0.024	0.078	0.416	1.502
			0.024	0.076	0.355	1.489
			0.021	0.072	0.338	1.465
			0.02	0.072	0.303	1.457
			0.019	0.069	0.292	1.403
			0.019	0.069	0.289	1.393
			0.013	0.059	0.267	1.369
			0.012	0.059	0.259	1.362
			0.011	0.055	0.255	1.345
			0.01	0.055	0.251	1.336
			0.009	0.054	0.237	1.29
			0.008	0.052	0.214	1.27
			0.008	0.051	0.213	1.252
			0.007	0.05	0.208	1.247
			0.007	0.049	0.207	1.245
			0.006	0.049	0.207	1.188
			0.006	0.048	0.192	1.175
			0.006	0.048	0.178	1.132
			0.005	0.048	0.176	1.131
			0.005	0.047	0.174	1.088
			0.004	0.043	0.174	1.085
			0.004	0.043	0.166	1.047
			0.004	0.043	0.152	1.035
			0.004	0.042	0.146	1.028
			0.004	0.041	0.145	1.011
			0.004	0.04	0.144	0.982
			0.003	0.04	0.142	0.969
			0.003	0.039	0.142	0.945
			0.003	0.039	0.139	0.936
			0.003	0.038	0.139	0.923
			0.002	0.037	0.139	0.896
				0.037	0.139	0.895
				0.036	0.133	0.895
				0.036	0.132	0.893
				0.033	0.132	0.891
				0.032	0.128	0.888
				0.032	0.128	0.888
				0.031	0.125	0.885
				0.031	0.125	0.878
				0.029	0.124	0.876
				0.029	0.123	0.855
				0.029	0.123	0.854
				0.028	0.122	0.828
				0.028	0.122	0.826
				0.028	0.118	0.808
				0.028	0.116	0.805
				0.027	0.112	0.801
				0.026	0.109	0.799
				0.026	0.108	0.787
				0.025	0.106	0.773
				0.025	0.105	0.761
				0.025	0.104	0.743
				0.024	0.101	0.742
				0.024	0.099	0.733
				0.024	0.098	0.731
				0.024	0.097	0.72
				0.023	0.096	0.695
				0.023	0.095	0.685
				0.022	0.095	0.682
				0.022	0.094	0.681
				0.022	0.094	0.679
				0.021	0.093	0.677
				0.02	0.092	0.674
				0.02	0.091	0.664
				0.019	0.091	0.664
				0.019	0.091	0.662
				0.019	0.09	0.649
				0.019	0.084	0.638
				0.019	0.08	0.637
				0.018	0.08	0.627
				0.018	0.08	0.62
				0.018	0.079	0.612
				0.017	0.079	0.602
				0.017	0.078	0.602
				0.017	0.077	0.595
				0.016	0.076	0.594
				0.016	0.075	0.587
				0.015	0.073	0.586
				0.015	0.072	0.581
				0.014	0.072	0.574
				0.014	0.072	0.569
				0.014	0.07	0.566
				0.014	0.07	0.565
				0.014	0.07	0.558
				0.014	0.069	0.554
				0.013	0.068	0.543
				0.013	0.068	0.541
				0.013	0.068	0.534
				0.013	0.067	0.534
				0.013	0.067	0.523
				0.012	0.066	0.519
				0.012	0.066	0.518
				0.012	0.065	0.514
				0.012	0.064	0.514
				0.012	0.064	0.505
				0.011	0.064	0.504
				0.011	0.063	0.502
				0.011	0.063	0.499
				0.011	0.063	0.496
				0.01	0.062	0.495
				0.009	0.06	0.479
				0.009	0.06	0.473
				0.009	0.06	0.473
				0.009	0.06	0.468
				0.008	0.059	0.46
				0.008	0.059	0.459
				0.007	0.058	0.453
				0.007	0.057	0.45
				0.007	0.057	0.447
				0.007	0.057	0.44
				0.007	0.055	0.436
				0.007	0.055	0.432
				0.007	0.054	0.431
				0.006	0.054	0.426
				0.006	0.054	0.426
				0.006	0.054	0.425
				0.006	0.054	0.423
				0.005	0.054	0.421
				0.004	0.053	0.421
				0.004	0.053	0.418
				0.004	0.052	0.416
				0.004	0.052	0.414
				0.004	0.052	0.41
				0.004	0.051	0.409
				0.003	0.051	0.407
				0.003	0.05	0.405
				0.003	0.05	0.393
				0.003	0.05	0.392
				0.003	0.049	0.391
				0.003	0.049	0.391
				0.002	0.049	0.387
				0.002	0.048	0.387
				0.002	0.048	0.382
					0.048	0.379
					0.048	0.378
					0.048	0.377
					0.047	0.376
					0.047	0.375
					0.047	0.375
					0.047	0.373
					0.046	0.372
					0.046	0.371
					0.046	0.369
					0.046	0.366
					0.046	0.366
					0.045	0.364
					0.045	0.363
					0.044	0.36
					0.044	0.36
					0.043	0.358
					0.043	0.357
					0.043	0.356
					0.043	0.356
					0.043	0.355
					0.042	0.353
					0.042	0.352
					0.042	0.347
					0.042	0.346
					0.042	0.346
					0.042	0.346
					0.042	0.344
					0.042	0.344
					0.041	0.341
					0.041	0.337
					0.041	0.335
					0.041	0.335
					0.041	0.331
					0.041	0.331
					0.04	0.329
					0.04	0.327
					0.04	0.327
					0.04	0.326
					0.04	0.323
					0.04	0.323
					0.04	0.321
					0.039	0.321
					0.039	0.32
					0.039	0.318
					0.038	0.316
					0.038	0.315
					0.038	0.314
					0.038	0.311
					0.038	0.31
					0.038	0.306
					0.038	0.305
					0.038	0.297
					0.038	0.296
					0.037	0.295
					0.037	0.292
					0.037	0.291
					0.037	0.29
					0.037	0.287
					0.037	0.287
					0.036	0.286
					0.036	0.286
					0.036	0.286
					0.036	0.284
					0.036	0.28
					0.036	0.279
					0.035	0.277
					0.035	0.276
					0.035	0.274
					0.035	0.272
					0.035	0.272
					0.034	0.272
					0.034	0.27
					0.034	0.268
					0.034	0.268
					0.034	0.268
					0.034	0.268
					0.033	0.268
					0.033	0.267
					0.033	0.265
					0.033	0.264
					0.032	0.262
					0.032	0.262
					0.032	0.262
					0.032	0.258
					0.032	0.257
					0.032	0.256
					0.032	0.252
					0.031	0.251
					0.031	0.249
					0.031	0.249
					0.031	0.248
					0.03	0.248
					0.03	0.247
					0.03	0.246
					0.03	0.244
					0.03	0.244
					0.03	0.244
					0.03	0.244
					0.03	0.243
					0.03	0.24
					0.03	0.239
					0.029	0.238
					0.029	0.238
					0.029	0.237
					0.029	0.237
					0.029	0.236
					0.029	0.236
					0.029	0.233
					0.028	0.232
					0.028	0.231
					0.028	0.231
					0.028	0.23
					0.028	0.23
					0.028	0.229
					0.028	0.229
					0.028	0.229
					0.028	0.229
					0.027	0.228
					0.027	0.228
					0.027	0.227
					0.027	0.227
					0.027	0.226
					0.027	0.226
					0.027	0.225
					0.027	0.225
					0.027	0.224
					0.027	0.223
					0.027	0.222
					0.027	0.222
					0.026	0.222
					0.026	0.22
					0.026	0.219
					0.026	0.219
					0.026	0.218
					0.026	0.216
					0.026	0.216
					0.026	0.215
					0.026	0.215
					0.026	0.214
					0.026	0.214
					0.026	0.213
					0.025	0.213
					0.025	0.213
					0.025	0.212
					0.025	0.212
					0.025	0.212
					0.025	0.211
					0.025	0.211
					0.025	0.21
					0.025	0.209
					0.025	0.208
					0.025	0.208
					0.024	0.208
					0.024	0.207
					0.024	0.204
					0.024	0.203
					0.024	0.202
					0.024	0.2
					0.024	0.2
					0.024	0.2
					0.024	0.199
					0.024	0.199
					0.023	0.198
					0.023	0.198
					0.023	0.197
					0.023	0.197
					0.023	0.197
					0.023	0.195
					0.023	0.195
					0.023	0.195
					0.023	0.195
					0.023	0.194
					0.022	0.192
					0.022	0.191
					0.022	0.191
					0.022	0.19
					0.022	0.19
					0.022	0.189
					0.022	0.189
					0.022	0.189
					0.022	0.188
					0.022	0.188
					0.022	0.188
					0.022	0.188
					0.022	0.187
					0.022	0.187
					0.021	0.187
					0.021	0.186
					0.021	0.185
					0.021	0.185
					0.021	0.185
					0.021	0.185
					0.021	0.184
					0.021	0.184
					0.021	0.184
					0.021	0.184
					0.021	0.184
					0.021	0.183
					0.021	0.183
					0.021	0.183
					0.021	0.183
					0.021	0.182
					0.021	0.181
					0.02	0.181
					0.02	0.181
					0.02	0.18
					0.02	0.18
					0.02	0.179
					0.02	0.179
					0.02	0.179
					0.02	0.178
					0.02	0.178
					0.02	0.178
					0.02	0.178
					0.02	0.178
					0.02	0.177
					0.02	0.177
					0.02	0.177
					0.02	0.177
					0.02	0.176
					0.02	0.176
					0.02	0.175
					0.02	0.174
					0.019	0.174
					0.019	0.173
					0.019	0.173
					0.019	0.172
					0.019	0.172
					0.019	0.171
					0.019	0.171
					0.019	0.17
					0.019	0.17
					0.019	0.17
					0.019	0.169
					0.019	0.168
					0.019	0.168
					0.019	0.168
					0.019	0.167
					0.019	0.167
					0.019	0.166
					0.019	0.166
					0.019	0.166
					0.019	0.166
					0.019	0.166
					0.018	0.166
					0.018	0.166
					0.018	0.166
					0.018	0.165
					0.018	0.165
					0.018	0.165
					0.018	0.164
					0.018	0.164
					0.018	0.163
					0.018	0.163
					0.018	0.162
					0.018	0.162
					0.018	0.161
					0.018	0.161
					0.017	0.161
					0.017	0.16
					0.017	0.16
					0.017	0.16
					0.017	0.16
					0.017	0.16
					0.017	0.16
					0.017	0.159
					0.017	0.159
					0.017	0.159
					0.017	0.159
					0.017	0.158
					0.017	0.158
					0.017	0.158
					0.017	0.157
					0.017	0.157
					0.017	0.157
					0.017	0.157
					0.017	0.157
					0.017	0.157
					0.017	0.157
					0.017	0.157
					0.016	0.156
					0.016	0.156
					0.016	0.156
					0.016	0.156
					0.016	0.156
					0.016	0.156
					0.016	0.156
					0.016	0.155
					0.016	0.155
					0.016	0.155
					0.016	0.155
					0.016	0.154
					0.016	0.154
					0.016	0.154
					0.016	0.154
					0.016	0.153
					0.016	0.153
					0.016	0.153
					0.016	0.152
					0.016	0.152
					0.015	0.152
					0.015	0.152
					0.015	0.152
					0.015	0.151
					0.015	0.151
					0.015	0.151
					0.015	0.151
					0.015	0.151
					0.015	0.151
					0.015	0.15
					0.015	0.15
					0.015	0.15
					0.015	0.15
					0.015	0.15
					0.015	0.15
					0.015	0.15
					0.015	0.149
					0.015	0.149
					0.015	0.149
					0.015	0.149
					0.015	0.149
					0.015	0.148
					0.015	0.148
					0.015	0.148
					0.015	0.148
					0.014	0.148
					0.014	0.148
					0.014	0.148
					0.014	0.148
					0.014	0.148
					0.014	0.147
					0.014	0.147
					0.014	0.147
					0.014	0.147
					0.014	0.146
					0.014	0.146
					0.014	0.146
					0.014	0.146
					0.014	0.146
					0.014	0.145
					0.014	0.144
					0.014	0.144
					0.014	0.144
					0.014	0.144
					0.014	0.144
					0.014	0.144
					0.014	0.144
					0.014	0.144
					0.014	0.144
					0.013	0.144
					0.013	0.144
					0.013	0.143
					0.013	0.143
					0.013	0.143
					0.013	0.143
					0.013	0.143
					0.013	0.143
					0.013	0.143
					0.013	0.142
					0.013	0.142
					0.013	0.142
					0.013	0.142
					0.013	0.142
					0.013	0.141
					0.013	0.141
					0.013	0.141
					0.013	0.14
					0.013	0.14
					0.013	0.14
					0.013	0.14
					0.013	0.14
					0.013	0.14
					0.013	0.139
					0.013	0.139
					0.013	0.139
					0.012	0.138
					0.012	0.138
					0.012	0.138
					0.012	0.138
					0.012	0.138
					0.012	0.138
					0.012	0.138
					0.012	0.137
					0.012	0.137
					0.012	0.137
					0.012	0.137
					0.012	0.137
					0.012	0.137
					0.012	0.136
					0.012	0.136
					0.012	0.136
					0.012	0.135
					0.012	0.135
					0.012	0.135
					0.012	0.135
					0.012	0.135
					0.012	0.135
					0.012	0.134
					0.012	0.134
					0.011	0.134
					0.011	0.134
					0.011	0.133
					0.011	0.133
					0.011	0.133
					0.011	0.133
					0.011	0.133
					0.011	0.132
					0.011	0.132
					0.011	0.131
					0.011	0.131
					0.011	0.131
					0.011	0.13
					0.011	0.13
					0.011	0.13
					0.011	0.13
					0.011	0.13
					0.011	0.13
					0.011	0.13
					0.011	0.129
					0.011	0.129
					0.011	0.128
					0.011	0.128
					0.011	0.128
					0.011	0.128
					0.011	0.128
					0.011	0.127
					0.011	0.127
					0.011	0.127
					0.011	0.127
					0.011	0.127
					0.01	0.127
					0.01	0.127
					0.01	0.127
					0.01	0.126
					0.01	0.125
					0.01	0.125
					0.01	0.125
					0.01	0.125
					0.01	0.125
					0.01	0.125
					0.01	0.125
					0.01	0.125
					0.01	0.125
					0.01	0.124
					0.01	0.124
					0.01	0.124
					0.01	0.124
					0.01	0.124
					0.01	0.124
					0.01	0.124
					0.01	0.124
					0.01	0.124
					0.01	0.123
					0.01	0.123
					0.01	0.123
					0.01	0.123
					0.01	0.123
					0.01	0.122
					0.01	0.122
					0.01	0.122
					0.01	0.122
					0.01	0.122
					0.01	0.121
					0.01	0.121
					0.01	0.121
					0.01	0.121
					0.01	0.121
					0.01	0.121
					0.009	0.121
					0.009	0.12
					0.009	0.12
					0.009	0.12
					0.009	0.12
					0.009	0.12
					0.009	0.12
					0.009	0.12
					0.009	0.12
					0.009	0.119
					0.009	0.119
					0.009	0.119
					0.009	0.119
					0.009	0.119
					0.009	0.119
					0.009	0.119
					0.009	0.118
					0.009	0.118
					0.009	0.118
					0.009	0.118
					0.009	0.117
					0.009	0.117
					0.009	0.117
					0.009	0.117
					0.009	0.117
					0.009	0.117
					0.009	0.117
					0.009	0.117
					0.008	0.117
					0.008	0.117
					0.008	0.117
					0.008	0.117
					0.008	0.117
					0.008	0.117
					0.008	0.116
					0.008	0.116
					0.008	0.116
					0.008	0.116
					0.008	0.116
					0.008	0.116
					0.008	0.116
					0.008	0.115
					0.008	0.115
					0.008	0.115
					0.008	0.115
					0.008	0.115
					0.008	0.115
					0.008	0.115
					0.008	0.115
					0.008	0.115
					0.008	0.115
					0.008	0.114
					0.008	0.114
					0.008	0.114
					0.008	0.114
					0.008	0.114
					0.008	0.114
					0.008	0.114
					0.008	0.113
					0.008	0.113
					0.008	0.113
					0.008	0.113
					0.008	0.113
					0.008	0.113
					0.008	0.113
					0.008	0.112
					0.008	0.112
					0.008	0.112
					0.008	0.112
					0.008	0.112
					0.008	0.112
					0.008	0.112
					0.008	0.112
					0.007	0.112
					0.007	0.111
					0.007	0.111
					0.007	0.111
					0.007	0.111
					0.007	0.111
					0.007	0.111
					0.007	0.111
					0.007	0.111
					0.007	0.111
					0.007	0.111
					0.007	0.111
					0.007	0.11
					0.007	0.11
					0.007	0.11
					0.007	0.11
					0.007	0.11
					0.007	0.11
					0.007	0.109
					0.007	0.109
					0.007	0.109
					0.007	0.108
					0.007	0.108
					0.007	0.108
					0.007	0.108
					0.007	0.108
					0.007	0.108
					0.007	0.108
					0.007	0.107
					0.007	0.107
					0.007	0.107
					0.006	0.107
					0.006	0.107
					0.006	0.107
					0.006	0.107
					0.006	0.107
					0.006	0.107
					0.006	0.106
					0.006	0.106
					0.006	0.106
					0.006	0.106
					0.006	0.106
					0.006	0.105
					0.006	0.105
					0.006	0.105
					0.006	0.105
					0.006	0.105
					0.006	0.105
					0.006	0.104
					0.006	0.104
					0.006	0.104
					0.006	0.104
					0.006	0.104
					0.006	0.104
					0.006	0.104
					0.006	0.104
					0.006	0.103
					0.006	0.103
					0.006	0.103
					0.006	0.103
					0.006	0.103
					0.006	0.103
					0.006	0.102
					0.006	0.102
					0.006	0.102
					0.006	0.102
					0.006	0.102
					0.006	0.102
					0.006	0.102
					0.006	0.101
					0.006	0.101
					0.006	0.101
					0.005	0.1
					0.005	0.1
					0.005	0.1
					0.005	0.1
					0.005	0.1
					0.005	0.1
					0.005	0.1
					0.005	0.1
					0.005	0.1
					0.005	0.1
					0.005	0.1
					0.005	0.1
					0.005	0.1
					0.005	0.1
					0.005	0.099
					0.005	0.099
					0.005	0.099
					0.005	0.099
					0.005	0.099
					0.005	0.099
					0.005	0.099
					0.005	0.099
					0.005	0.099
					0.005	0.099
					0.005	0.099
					0.005	0.098
					0.005	0.098
					0.005	0.098
					0.005	0.098
					0.005	0.098
					0.005	0.098
					0.004	0.098
					0.004	0.098
					0.004	0.097
					0.004	0.097
					0.004	0.097
					0.004	0.097
					0.004	0.097
					0.004	0.097
					0.004	0.097
					0.004	0.097
					0.004	0.096
					0.004	0.096
					0.004	0.096
					0.004	0.096
					0.004	0.096
					0.004	0.096
					0.004	0.096
					0.004	0.096
					0.004	0.096
					0.004	0.096
					0.004	0.095
					0.004	0.095
					0.004	0.095
					0.004	0.095
					0.004	0.095
					0.004	0.095
					0.004	0.095
					0.004	0.095
					0.004	0.095
					0.004	0.095
					0.004	0.095
					0.004	0.095
					0.004	0.094
					0.004	0.094
					0.004	0.094
					0.004	0.094
					0.003	0.094
					0.003	0.094
					0.003	0.094
					0.003	0.094
					0.003	0.094
					0.003	0.094
					0.003	0.094
					0.003	0.093
					0.003	0.093
					0.003	0.093
					0.003	0.093
					0.003	0.093
					0.003	0.093
					0.003	0.093
					0.003	0.093
					0.003	0.093
					0.003	0.093
					0.003	0.093
					0.003	0.093
					0.003	0.093
					0.003	0.093
					0.003	0.093
					0.003	0.093
					0.003	0.093
					0.003	0.093
					0.003	0.092
					0.003	0.092
					0.003	0.092
					0.003	0.092
					0.003	0.092
					0.002	0.092
					0.002	0.092
					0.002	0.092
					0.002	0.092
					0.002	0.092
					0.002	0.092
					0.002	0.092
					0.002	0.092
					0.002	0.091
					0.002	0.091
					0.002	0.091
					0.002	0.091
					0.002	0.091
					0.002	0.091
					0.002	0.091
					0.002	0.091
					0.002	0.091
					0.002	0.091
					0.002	0.091
					0.002	0.09
					0.002	0.09
					0.002	0.09
					0.002	0.09
					0.001	0.09
					0.001	0.09
					0.001	0.09
					0.001	0.09
						0.09
						0.089
						0.089
						0.089
						0.089
						0.089
						0.089
						0.089
						0.089
						0.089
						0.089
						0.089
						0.089
						0.089
						0.088
						0.088
						0.088
						0.088
						0.088
						0.088
						0.088
						0.088
						0.088
						0.088
						0.087
						0.087
						0.087
						0.086
						0.086
						0.086
						0.086
						0.086
						0.086
						0.086
						0.086
						0.086
						0.086
						0.086
						0.085
						0.085
						0.085
						0.085
						0.085
						0.085
						0.085
						0.085
						0.085
						0.085
						0.085
						0.084
						0.084
						0.084
						0.084
						0.084
						0.084
						0.084
						0.084
						0.084
						0.084
						0.084
						0.083
						0.083
						0.083
						0.083
						0.083
						0.083
						0.083
						0.083
						0.083
						0.083
						0.083
						0.083
						0.083
						0.083
						0.083
						0.082
						0.082
						0.082
						0.082
						0.082
						0.082
						0.082
						0.082
						0.082
						0.082
						0.082
						0.082
						0.082
						0.081
						0.081
						0.081
						0.081
						0.081
						0.081
						0.081
						0.081
						0.081
						0.081
						0.081
						0.081
						0.08
						0.08
						0.08
						0.08
						0.08
						0.08
						0.08
						0.08
						0.08
						0.08
						0.08
						0.08
						0.08
						0.08
						0.08
						0.08
						0.08
						0.079
						0.079
						0.079
						0.079
						0.079
						0.079
						0.079
						0.079
						0.079
						0.079
						0.079
						0.078
						0.078
						0.078
						0.078
						0.078
						0.078
						0.078
						0.078
						0.078
						0.078
						0.078
						0.077
						0.077
						0.077
						0.077
						0.077
						0.077
						0.077
						0.077
						0.077
						0.077
						0.077
						0.076
						0.076
						0.076
						0.076
						0.076
						0.076
						0.076
						0.076
						0.076
						0.076
						0.076
						0.076
						0.076
						0.076
						0.075
						0.075
						0.075
						0.075
						0.075
						0.075
						0.075
						0.075
						0.075
						0.075
						0.075
						0.075
						0.075
						0.075
						0.075
						0.075
						0.074
						0.074
						0.074
						0.074
						0.074
						0.074
						0.074
						0.074
						0.074
						0.074
						0.074
						0.074
						0.074
						0.074
						0.073
						0.073
						0.073
						0.073
						0.073
						0.073
						0.073
						0.073
						0.073
						0.073
						0.073
						0.073
						0.073
						0.073
						0.073
						0.073
						0.073
						0.073
						0.073
						0.073
						0.073
						0.073
						0.072
						0.072
						0.072
						0.072
						0.072
						0.072
						0.072
						0.072
						0.072
						0.072
						0.072
						0.072
						0.072
						0.072
						0.072
						0.072
						0.071
						0.071
						0.071
						0.071
						0.071
						0.071
						0.071
						0.071
						0.071
						0.071
						0.071
						0.071
						0.071
						0.071
						0.071
						0.071
						0.071
						0.071
						0.071
						0.071
						0.071
						0.071
						0.07
						0.07
						0.07
						0.07
						0.07
						0.07
						0.07
						0.07
						0.07
						0.07
						0.07
						0.07
						0.07
						0.07
						0.07
						0.07
						0.069
						0.069
						0.069
						0.069
						0.069
						0.069
						0.069
						0.069
						0.069
						0.069
						0.069
						0.069
						0.069
						0.069
						0.069
						0.069
						0.069
						0.069
						0.069
						0.069
						0.068
						0.068
						0.068
						0.068
						0.068
						0.068
						0.068
						0.068
						0.068
						0.068
						0.068
						0.068
						0.068
						0.068
						0.068
						0.068
						0.067
						0.067
						0.067
						0.067
						0.067
						0.067
						0.067
						0.067
						0.067
						0.067
						0.067
						0.066
						0.066
						0.066
						0.066
						0.066
						0.066
						0.066
						0.066
						0.066
						0.066
						0.066
						0.066
						0.066
						0.066
						0.066
						0.066
						0.066
						0.066
						0.066
						0.066
						0.066
						0.065
						0.065
						0.065
						0.065
						0.065
						0.065
						0.065
						0.065
						0.065
						0.065
						0.065
						0.065
						0.065
						0.065
						0.065
						0.065
						0.065
						0.065
						0.065
						0.065
						0.065
						0.064
						0.064
						0.064
						0.064
						0.064
						0.064
						0.064
						0.064
						0.064
						0.064
						0.064
						0.064
						0.064
						0.064
						0.064
						0.064
						0.063
						0.063
						0.063
						0.063
						0.063
						0.063
						0.063
						0.063
						0.063
						0.063
						0.063
						0.063
						0.063
						0.063
						0.063
						0.063
						0.063
						0.063
						0.063
						0.063
						0.063
						0.063
						0.062
						0.062
						0.062
						0.062
						0.062
						0.062
						0.062
						0.062
						0.062
						0.062
						0.062
						0.062
						0.062
						0.062
						0.062
						0.062
						0.062
						0.062
						0.062
						0.062
						0.062
						0.062
						0.062
						0.062
						0.062
						0.061
						0.061
						0.061
						0.061
						0.061
						0.061
						0.061
						0.061
						0.061
						0.061
						0.061
						0.061
						0.061
						0.061
						0.061
						0.061
						0.061
						0.061
						0.061
						0.061
						0.061
						0.061
						0.06
						0.06
						0.06
						0.06
						0.06
						0.06
						0.06
						0.06
						0.06
						0.06
						0.06
						0.06
						0.06
						0.06
						0.06
						0.06
						0.06
						0.06
						0.06
						0.06
						0.06
						0.06
						0.06
						0.06
						0.06
						0.06
						0.059
						0.059
						0.059
						0.059
						0.059
						0.059
						0.059
						0.059
						0.059
						0.059
						0.059
						0.059
						0.059
						0.059
						0.059
						0.059
						0.059
						0.059
						0.059
						0.059
						0.058
						0.058
						0.058
						0.058
						0.058
						0.058
						0.058
						0.058
						0.058
						0.058
						0.058
						0.058
						0.058
						0.058
						0.058
						0.058
						0.058
						0.058
						0.058
						0.058
						0.058
						0.058
						0.058
						0.058
						0.058
						0.058
						0.057
						0.057
						0.057
						0.057
						0.057
						0.057
						0.057
						0.057
						0.057
						0.057
						0.057
						0.057
						0.057
						0.057
						0.057
						0.057
						0.057
						0.057
						0.057
						0.057
						0.057
						0.057
						0.057
						0.057
						0.057
						0.056
						0.056
						0.056
						0.056
						0.056
						0.056
						0.056
						0.056
						0.056
						0.056
						0.056
						0.056
						0.056
						0.056
						0.056
						0.056
						0.056
						0.056
						0.056
						0.056
						0.056
						0.056
						0.056
						0.056
						0.056
						0.056
						0.056
						0.056
						0.056
						0.056
						0.055
						0.055
						0.055
						0.055
						0.055
						0.055
						0.055
						0.055
						0.055
						0.055
						0.055
						0.055
						0.055
						0.055
						0.055
						0.055
						0.055
						0.055
						0.055
						0.055
						0.055
						0.055
						0.055
						0.055
						0.055
						0.055
						0.055
						0.055
						0.055
						0.055
						0.055
						0.055
						0.055
						0.055
						0.055
						0.055
						0.054
						0.054
						0.054
						0.054
						0.054
						0.054
						0.054
						0.054
						0.054
						0.054
						0.054
						0.054
						0.054
						0.054
						0.054
						0.054
						0.054
						0.054
						0.054
						0.054
						0.054
						0.054
						0.054
						0.053
						0.053
						0.053
						0.053
						0.053
						0.053
						0.053
						0.053
						0.053
						0.053
						0.053
						0.053
						0.053
						0.053
						0.053
						0.053
						0.053
						0.053
						0.053
						0.053
						0.053
						0.053
						0.053
						0.053
						0.053
						0.053
						0.053
						0.053
						0.052
						0.052
						0.052
						0.052
						0.052
						0.052
						0.052
						0.052
						0.052
						0.052
						0.052
						0.052
						0.052
						0.052
						0.052
						0.052
						0.052
						0.052
						0.052
						0.052
						0.052
						0.052
						0.052
						0.052
						0.052
						0.052
						0.052
						0.052
						0.052
						0.052
						0.052
						0.051
						0.051
						0.051
						0.051
						0.051
						0.051
						0.051
						0.051
						0.051
						0.051
						0.051
						0.051
						0.051
						0.051
						0.051
						0.051
						0.051
						0.051
						0.051
						0.051
						0.051
						0.051
						0.051
						0.051
						0.051
						0.051
						0.051
						0.051
						0.051
						0.051
						0.051
						0.051
						0.051
						0.051
						0.051
						0.051
						0.05
						0.05
						0.05
						0.05
						0.05
						0.05
						0.05
						0.05
						0.05
						0.05
						0.05
						0.05
						0.05
						0.05
						0.05
						0.05
						0.05
						0.05
						0.05
						0.05
						0.05
						0.05
						0.05
						0.05
						0.05
						0.05
						0.05
						0.05
						0.05
						0.05
						0.05
						0.05
						0.05
						0.05
						0.05
						0.05
						0.05
						0.05
						0.05
						0.05
						0.049
						0.049
						0.049
						0.049
						0.049
						0.049
						0.049
						0.049
						0.049
						0.049
						0.049
						0.049
						0.049
						0.049
						0.049
						0.049
						0.049
						0.049
						0.049
						0.049
						0.049
						0.049
						0.049
						0.049
						0.049
						0.049
						0.049
						0.049
						0.049
						0.049
						0.049
						0.049
						0.049
						0.049
						0.049
						0.049
						0.049
						0.048
						0.048
						0.048
						0.048
						0.048
						0.048
						0.048
						0.048
						0.048
						0.048
						0.048
						0.048
						0.048
						0.048
						0.048
						0.048
						0.048
						0.048
						0.048
						0.048
						0.048
						0.048
						0.048
						0.048
						0.048
						0.048
						0.048
						0.048
						0.048
						0.048
						0.048
						0.048
						0.048
						0.048
						0.048
						0.048
						0.048
						0.048
						0.048
						0.048
						0.048
						0.048
						0.048
						0.047
						0.047
						0.047
						0.047
						0.047
						0.047
						0.047
						0.047
						0.047
						0.047
						0.047
						0.047
						0.047
						0.047
						0.047
						0.047
						0.047
						0.047
						0.047
						0.047
						0.047
						0.047
						0.047
						0.047
						0.047
						0.047
						0.047
						0.047
						0.047
						0.047
						0.047
						0.047
						0.046
						0.046
						0.046
						0.046
						0.046
						0.046
						0.046
						0.046
						0.046
						0.046
						0.046
						0.046
						0.046
						0.046
						0.046
						0.046
						0.046
						0.046
						0.046
						0.046
						0.046
						0.046
						0.046
						0.046
						0.046
						0.046
						0.046
						0.046
						0.046
						0.046
						0.046
						0.046
						0.046
						0.046
						0.046
						0.046
						0.046
						0.046
						0.046
						0.046
						0.046
						0.046
						0.046
						0.046
						0.046
						0.046
						0.046
						0.046
						0.045
						0.045
						0.045
						0.045
						0.045
						0.045
						0.045
						0.045
						0.045
						0.045
						0.045
						0.045
						0.045
						0.045
						0.045
						0.045
						0.045
						0.045
						0.045
						0.045
						0.045
						0.045
						0.045
						0.045
						0.045
						0.045
						0.045
						0.045
						0.045
						0.045
						0.045
						0.045
						0.045
						0.045
						0.045
						0.044
						0.044
						0.044
						0.044
						0.044
						0.044
						0.044
						0.044
						0.044
						0.044
						0.044
						0.044
						0.044
						0.044
						0.044
						0.044
						0.044
						0.044
						0.044
						0.044
						0.044
						0.044
						0.044
						0.044
						0.044
						0.044
						0.044
						0.044
						0.044
						0.044
						0.044
						0.044
						0.044
						0.044
						0.044
						0.044
						0.044
						0.044
						0.043
						0.043
						0.043
						0.043
						0.043
						0.043
						0.043
						0.043
						0.043
						0.043
						0.043
						0.043
						0.043
						0.043
						0.043
						0.043
						0.043
						0.043
						0.043
						0.043
						0.043
						0.043
						0.043
						0.043
						0.043
						0.043
						0.043
						0.043
						0.043
						0.043
						0.043
						0.043
						0.043
						0.043
						0.043
						0.043
						0.043
						0.043
						0.043
						0.043
						0.043
						0.043
						0.043
						0.043
						0.043
						0.043
						0.043
						0.043
						0.043
						0.043
						0.043
						0.043
						0.043
						0.043
						0.043
						0.043
						0.043
						0.043
						0.043
						0.043
						0.043
						0.043
						0.043
						0.043
						0.043
						0.043
						0.042
						0.042
						0.042
						0.042
						0.042
						0.042
						0.042
						0.042
						0.042
						0.042
						0.042
						0.042
						0.042
						0.042
						0.042
						0.042
						0.042
						0.042
						0.042
						0.042
						0.042
						0.042
						0.042
						0.042
						0.042
						0.042
						0.042
						0.042
						0.042
						0.042
						0.042
						0.042
						0.042
						0.042
						0.042
						0.042
						0.042
						0.042
						0.042
						0.042
						0.042
						0.042
						0.042
[truncated: 19,865 more rows]

## Sheet: Fig1C_Beta
7 mice	6 mice	5 mice	4 mice	3 mice	2 mice	1 mouse
		0.918	0.818	3.347	5.845	15.72		Each value is frequency of each clonotype shared by 7, 6, 5, 4, 3, 2, 1 mice.
		0.273	0.224	0.635	1.309	6.34		There were no TCRs that were shared by 6 or 7 mice.
		0.248		0.359	1.107	5.09
				0.337	0.697	4.886
				0.304	0.613	4.446
				0.229	0.52	4.207
				0.224	0.47	3.75
				0.138	0.42	3.645
				0.108	0.404	3.599
				0.07	0.403	3.561
				0.068	0.369	3.226
				0.062	0.365	3.21
				0.057	0.324	3.193
				0.057	0.29	3.114
				0.05	0.269	2.847
				0.049	0.266	2.769
				0.048	0.263	2.759
				0.036	0.248	2.75
				0.034	0.245	2.686
				0.033	0.238	2.602
				0.033	0.232	2.221
				0.028	0.215	2.187
				0.024	0.208	2.162
				0.024	0.183	2.131
				0.022	0.163	2.039
				0.019	0.158	1.989
				0.015	0.158	1.974
				0.009	0.141	1.941
				0.009	0.138	1.915
				0.008	0.137	1.895
				0.008	0.111	1.861
				0.006	0.107	1.85
					0.098	1.845
					0.098	1.819
					0.095	1.791
					0.093	1.724
					0.09	1.721
					0.09	1.709
					0.09	1.669
					0.087	1.62
					0.087	1.615
					0.087	1.583
					0.087	1.567
					0.086	1.546
					0.086	1.5
					0.076	1.497
					0.074	1.471
					0.074	1.468
					0.074	1.44
					0.072	1.425
					0.069	1.373
					0.068	1.332
					0.068	1.308
					0.065	1.278
					0.062	1.277
					0.061	1.267
					0.06	1.252
					0.06	1.246
					0.059	1.242
					0.059	1.22
					0.057	1.205
					0.052	1.191
					0.05	1.183
					0.05	1.173
					0.05	1.157
					0.05	1.155
					0.05	1.137
					0.049	1.137
					0.049	1.134
					0.048	1.127
					0.048	1.12
					0.048	1.119
					0.047	1.095
					0.046	1.08
					0.045	1.057
					0.044	1.053
					0.044	1.048
					0.043	0.991
					0.043	0.983
					0.043	0.976
					0.042	0.971
					0.041	0.961
					0.041	0.93
					0.04	0.924
					0.04	0.92
					0.04	0.915
					0.04	0.9
					0.039	0.848
					0.039	0.843
					0.039	0.829
					0.039	0.825
					0.038	0.818
					0.038	0.801
					0.037	0.793
					0.037	0.786
					0.036	0.765
					0.035	0.765
					0.035	0.762
					0.034	0.756
					0.034	0.74
					0.034	0.732
					0.033	0.724
					0.033	0.716
					0.033	0.707
					0.032	0.706
					0.032	0.706
					0.032	0.689
					0.031	0.684
					0.031	0.681
					0.031	0.674
					0.03	0.672
					0.03	0.658
					0.03	0.649
					0.03	0.632
					0.029	0.632
					0.029	0.624
					0.029	0.614
					0.029	0.604
					0.028	0.597
					0.028	0.589
					0.026	0.58
					0.026	0.58
					0.026	0.575
					0.025	0.574
					0.025	0.569
					0.025	0.563
					0.025	0.561
					0.024	0.559
					0.024	0.558
					0.024	0.553
					0.023	0.552
					0.023	0.545
					0.023	0.54
					0.023	0.538
					0.023	0.537
					0.022	0.534
					0.022	0.532
					0.022	0.531
					0.021	0.529
					0.021	0.517
					0.021	0.517
					0.02	0.515
					0.02	0.514
					0.02	0.514
					0.019	0.513
					0.018	0.506
					0.018	0.506
					0.018	0.502
					0.018	0.484
					0.018	0.482
					0.018	0.481
					0.017	0.48
					0.017	0.479
					0.017	0.473
					0.016	0.472
					0.016	0.471
					0.016	0.471
					0.015	0.47
					0.015	0.468
					0.015	0.466
					0.014	0.465
					0.014	0.464
					0.014	0.459
					0.014	0.458
					0.014	0.453
					0.014	0.45
					0.013	0.449
					0.013	0.449
					0.013	0.444
					0.013	0.444
					0.013	0.439
					0.012	0.426
					0.012	0.423
					0.011	0.422
					0.011	0.422
					0.011	0.421
					0.009	0.421
					0.009	0.419
					0.009	0.415
					0.009	0.415
					0.009	0.412
					0.009	0.408
					0.009	0.407
					0.009	0.407
					0.008	0.406
					0.008	0.406
					0.008	0.406
					0.008	0.405
					0.008	0.403
					0.008	0.402
					0.008	0.402
					0.008	0.402
					0.008	0.4
					0.007	0.397
					0.007	0.395
					0.007	0.395
					0.007	0.393
					0.006	0.393
					0.006	0.388
					0.006	0.386
					0.006	0.383
					0.006	0.381
					0.006	0.381
					0.006	0.377
					0.006	0.377
					0.006	0.377
					0.006	0.376
					0.005	0.372
					0.005	0.369
					0.005	0.368
					0.005	0.366
					0.005	0.366
					0.005	0.365
					0.005	0.364
					0.005	0.362
					0.005	0.36
					0.005	0.359
					0.005	0.358
					0.005	0.356
					0.005	0.352
					0.005	0.351
					0.004	0.351
					0.004	0.35
					0.004	0.349
					0.004	0.349
					0.004	0.348
					0.004	0.348
					0.004	0.347
					0.004	0.346
					0.004	0.346
					0.003	0.346
					0.003	0.341
					0.003	0.34
					0.003	0.34
					0.003	0.339
					0.002	0.339
					0.002	0.336
					0.002	0.335
					0.002	0.334
						0.334
						0.333
						0.332
						0.33
						0.33
						0.327
						0.326
						0.326
						0.326
						0.324
						0.324
						0.323
						0.322
						0.322
						0.322
						0.321
						0.32
						0.319
						0.318
						0.318
						0.316
						0.312
						0.31
						0.31
						0.309
						0.305
						0.303
						0.302
						0.301
						0.299
						0.299
						0.298
						0.297
						0.297
						0.297
						0.296
						0.294
						0.292
						0.291
						0.291
						0.29
						0.289
						0.289
						0.289
						0.288
						0.287
						0.285
						0.285
						0.284
						0.282
						0.282
						0.28
						0.279
						0.278
						0.278
						0.276
						0.275
						0.273
						0.273
						0.272
						0.271
						0.271
						0.271
						0.27
						0.269
						0.269
						0.268
						0.267
						0.266
						0.265
						0.263
						0.262
						0.26
						0.257
						0.257
						0.257
						0.257
						0.256
						0.255
						0.255
						0.254
						0.254
						0.253
						0.253
						0.252
						0.252
						0.251
						0.251
						0.25
						0.25
						0.248
						0.247
						0.246
						0.246
						0.246
						0.244
						0.244
						0.243
						0.243
						0.242
						0.242
						0.242
						0.241
						0.241
						0.24
						0.239
						0.238
						0.238
						0.237
						0.236
						0.234
						0.234
						0.234
						0.233
						0.233
						0.232
						0.232
						0.23
						0.229
						0.229
						0.228
						0.228
						0.227
						0.226
						0.225
						0.225
						0.225
						0.224
						0.224
						0.223
						0.223
						0.222
						0.221
						0.221
						0.22
						0.22
						0.219
						0.219
						0.219
						0.218
						0.217
						0.216
						0.216
						0.216
						0.215
						0.215
						0.214
						0.213
						0.213
						0.212
						0.212
						0.211
						0.211
						0.21
						0.21
						0.209
						0.209
						0.209
						0.208
						0.208
						0.208
						0.206
						0.206
						0.205
						0.203
						0.203
						0.202
						0.202
						0.201
						0.201
						0.201
						0.2
						0.2
						0.2
						0.199
						0.199
						0.199
						0.198
						0.197
						0.196
						0.195
						0.194
						0.193
						0.192
						0.192
						0.192
						0.192
						0.192
						0.192
						0.191
						0.19
						0.19
						0.189
						0.189
						0.189
						0.187
						0.187
						0.187
						0.187
						0.187
						0.187
						0.187
						0.187
						0.186
						0.186
						0.186
						0.186
						0.185
						0.185
						0.185
						0.185
						0.185
						0.185
						0.184
						0.183
						0.183
						0.183
						0.182
						0.182
						0.181
						0.181
						0.181
						0.181
						0.181
						0.181
						0.181
						0.18
						0.18
						0.18
						0.179
						0.179
						0.178
						0.177
						0.177
						0.177
						0.177
						0.177
						0.176
						0.175
						0.175
						0.175
						0.175
						0.175
						0.175
						0.175
						0.174
						0.174
						0.174
						0.173
						0.173
						0.173
						0.173
						0.172
						0.172
						0.172
						0.172
						0.172
						0.171
						0.171
						0.171
						0.171
						0.17
						0.17
						0.17
						0.17
						0.17
						0.17
						0.17
						0.17
						0.169
						0.169
						0.169
						0.168
						0.168
						0.167
						0.167
						0.167
						0.167
						0.167
						0.166
						0.166
						0.166
						0.166
						0.165
						0.165
						0.165
						0.164
						0.164
						0.164
						0.164
						0.164
						0.164
						0.164
						0.163
						0.163
						0.163
						0.163
						0.163
						0.162
						0.161
						0.161
						0.161
						0.159
						0.159
						0.159
						0.159
						0.159
						0.159
						0.159
						0.158
						0.157
						0.157
						0.156
						0.156
						0.156
						0.156
						0.156
						0.156
						0.155
						0.155
						0.155
						0.155
						0.154
						0.154
						0.154
						0.154
						0.154
						0.154
						0.153
						0.152
						0.152
						0.152
						0.152
						0.152
						0.152
						0.152
						0.151
						0.151
						0.151
						0.15
						0.15
						0.15
						0.149
						0.149
						0.149
						0.149
						0.149
						0.149
						0.148
						0.148
						0.148
						0.148
						0.147
						0.147
						0.147
						0.147
						0.147
						0.146
						0.146
						0.146
						0.146
						0.146
						0.146
						0.145
						0.145
						0.145
						0.145
						0.144
						0.144
						0.144
						0.144
						0.144
						0.143
						0.143
						0.143
						0.143
						0.143
						0.143
						0.142
						0.142
						0.142
						0.141
						0.141
						0.141
						0.141
						0.14
						0.14
						0.14
						0.14
						0.14
						0.139
						0.139
						0.139
						0.139
						0.139
						0.139
						0.139
						0.138
						0.138
						0.138
						0.138
						0.138
						0.137
						0.137
						0.137
						0.137
						0.137
						0.137
						0.136
						0.136
						0.136
						0.136
						0.136
						0.135
						0.135
						0.135
						0.134
						0.134
						0.134
						0.133
						0.133
						0.133
						0.133
						0.133
						0.133
						0.133
						0.133
						0.133
						0.132
						0.132
						0.132
						0.132
						0.131
						0.131
						0.131
						0.131
						0.131
						0.131
						0.131
						0.131
						0.131
						0.131
						0.131
						0.131
						0.13
						0.13
						0.13
						0.13
						0.129
						0.129
						0.129
						0.129
						0.129
						0.129
						0.128
						0.128
						0.128
						0.128
						0.128
						0.128
						0.128
						0.128
						0.128
						0.128
						0.128
						0.128
						0.128
						0.127
						0.127
						0.127
						0.126
						0.126
						0.126
						0.126
						0.126
						0.126
						0.126
						0.125
						0.125
						0.125
						0.125
						0.125
						0.125
						0.125
						0.124
						0.124
						0.124
						0.124
						0.124
						0.124
						0.124
						0.123
						0.123
						0.123
						0.123
						0.123
						0.123
						0.122
						0.122
						0.122
						0.122
						0.121
						0.121
						0.121
						0.121
						0.121
						0.121
						0.12
						0.12
						0.12
						0.12
						0.12
						0.119
						0.119
						0.119
						0.119
						0.119
						0.118
						0.118
						0.118
						0.118
						0.118
						0.117
						0.117
						0.117
						0.117
						0.117
						0.116
						0.116
						0.116
						0.116
						0.116
						0.116
						0.116
						0.116
						0.115
						0.115
						0.115
						0.115
						0.115
						0.115
						0.115
						0.115
						0.114
						0.114
						0.114
						0.114
						0.114
						0.114
						0.113
						0.113
						0.113
						0.113
						0.113
						0.112
						0.112
						0.112
						0.112
						0.112
						0.112
						0.112
						0.112
						0.112
						0.112
						0.111
						0.111
						0.111
						0.111
						0.111
						0.111
						0.111
						0.111
						0.111
						0.111
						0.111
						0.111
						0.11
						0.11
						0.11
						0.11
						0.11
						0.11
						0.11
						0.11
						0.11
						0.11
						0.11
						0.11
						0.11
						0.11
						0.11
						0.11
						0.11
						0.109
						0.109
						0.109
						0.109
						0.109
						0.109
						0.109
						0.109
						0.109
						0.109
						0.108
						0.108
						0.108
						0.108
						0.108
						0.108
						0.108
						0.107
						0.107
						0.107
						0.107
						0.107
						0.107
						0.107
						0.107
						0.107
						0.107
						0.107
						0.106
						0.106
						0.106
						0.105
						0.105
						0.105
						0.105
						0.105
						0.105
						0.105
						0.105
						0.104
						0.104
						0.104
						0.104
						0.104
						0.104
						0.104
						0.104
						0.104
						0.104
						0.104
						0.104
						0.104
						0.103
						0.103
						0.103
						0.103
						0.103
						0.103
						0.103
						0.103
						0.103
						0.103
						0.103
						0.103
						0.103
						0.102
						0.102
						0.102
						0.102
						0.102
						0.102
						0.102
						0.102
						0.102
						0.102
						0.102
						0.102
						0.102
						0.102
						0.101
						0.101
						0.101
						0.101
						0.101
						0.101
						0.101
						0.101
						0.1
						0.1
						0.1
						0.1
						0.1
						0.1
						0.1
						0.1
						0.1
						0.099
						0.099
						0.098
						0.098
						0.098
						0.098
						0.098
						0.098
						0.098
						0.098
						0.098
						0.098
						0.098
						0.098
						0.098
						0.098
						0.097
						0.097
						0.097
						0.097
						0.097
						0.097
						0.097
						0.097
						0.097
						0.097
						0.097
						0.097
						0.097
						0.096
						0.096
						0.096
						0.096
						0.096
						0.096
						0.096
						0.096
						0.096
						0.096
						0.096
						0.096
						0.096
						0.096
						0.095
						0.095
						0.095
						0.095
						0.095
						0.095
						0.095
						0.095
						0.095
						0.095
						0.095
						0.095
						0.095
						0.094
						0.094
						0.094
						0.094
						0.094
						0.094
						0.094
						0.094
						0.094
						0.094
						0.094
						0.093
						0.093
						0.093
						0.093
						0.093
						0.093
						0.093
						0.093
						0.093
						0.093
						0.093
						0.093
						0.093
						0.093
						0.093
						0.093
						0.093
						0.092
						0.092
						0.092
						0.092
						0.092
						0.092
						0.092
						0.091
						0.091
						0.091
						0.091
						0.091
						0.091
						0.091
						0.091
						0.091
						0.091
						0.091
						0.091
						0.091
						0.091
						0.091
						0.09
						0.09
						0.09
						0.09
						0.09
						0.09
						0.09
						0.09
						0.09
						0.09
						0.09
						0.09
						0.09
						0.09
						0.09
						0.09
						0.089
						0.089
						0.089
						0.089
						0.089
						0.089
						0.089
						0.089
						0.089
						0.089
						0.089
						0.089
						0.089
						0.088
						0.088
						0.088
						0.088
						0.088
						0.088
						0.088
						0.088
						0.088
						0.088
						0.088
						0.088
						0.088
						0.087
						0.087
						0.087
						0.087
						0.087
						0.087
						0.087
						0.087
						0.087
						0.087
						0.087
						0.087
						0.087
						0.087
						0.087
						0.087
						0.087
						0.087
						0.086
						0.086
						0.086
						0.086
						0.086
						0.086
						0.086
						0.086
						0.086
						0.086
						0.086
						0.086
						0.086
						0.086
						0.086
						0.086
						0.085
						0.085
						0.085
						0.085
						0.085
						0.085
						0.085
						0.085
						0.085
						0.085
						0.085
						0.085
						0.084
						0.084
						0.084
						0.084
						0.084
						0.084
						0.084
						0.084
						0.084
						0.084
						0.084
						0.084
						0.084
						0.084
						0.084
						0.084
						0.084
						0.084
						0.084
						0.084
						0.084
						0.084
						0.084
						0.084
						0.084
						0.083
						0.083
						0.083
						0.083
						0.083
						0.083
						0.083
						0.083
						0.083
						0.083
						0.083
						0.082
						0.082
						0.082
						0.082
						0.082
						0.082
						0.082
						0.082
						0.082
						0.082
						0.082
						0.082
						0.082
						0.082
						0.082
						0.082
						0.082
						0.082
						0.082
						0.082
						0.082
						0.082
						0.082
						0.081
						0.081
						0.081
						0.081
						0.081
						0.081
						0.081
						0.081
						0.081
						0.081
						0.081
						0.081
						0.081
						0.081
						0.081
						0.081
						0.081
						0.081
						0.081
						0.08
						0.08
						0.08
						0.08
						0.08
						0.08
						0.08
						0.08
						0.08
						0.08
						0.08
						0.08
						0.08
						0.08
						0.08
						0.08
						0.08
						0.08
						0.079
						0.079
						0.079
						0.079
						0.079
						0.079
						0.079
						0.079
						0.079
						0.079
						0.079
						0.079
						0.079
						0.079
						0.079
						0.079
						0.079
						0.079
						0.079
						0.079
						0.079
						0.079
						0.079
						0.079
						0.079
						0.079
						0.079
						0.079
						0.078
						0.078
						0.078
						0.078
						0.078
						0.078
						0.078
						0.078
						0.078
						0.078
						0.078
						0.078
						0.078
						0.078
						0.078
						0.078
						0.078
						0.078
						0.078
						0.077
						0.077
						0.077
						0.077
						0.077
						0.077
						0.077
						0.077
						0.077
						0.077
						0.077
						0.077
						0.077
						0.077
						0.077
						0.077
						0.077
						0.077
						0.077
						0.077
						0.077
						0.077
						0.076
						0.076
						0.076
						0.076
						0.076
						0.076
						0.076
						0.076
						0.076
						0.076
						0.076
						0.076
						0.076
						0.076
						0.076
						0.076
						0.076
						0.076
						0.076
						0.076
						0.076
						0.076
						0.076
						0.076
						0.076
						0.076
						0.076
						0.076
						0.075
						0.075
						0.075
						0.075
						0.075
						0.075
						0.075
						0.075
						0.075
						0.075
						0.075
						0.075
						0.075
						0.075
						0.075
						0.075
						0.075
						0.075
						0.075
						0.075
						0.075
						0.075
						0.075
						0.075
						0.075
						0.075
						0.075
						0.075
						0.075
						0.074
						0.074
						0.074
						0.074
						0.074
						0.074
						0.074
						0.074
						0.074
						0.074
						0.074
						0.074
						0.074
						0.074
						0.074
						0.074
						0.074
						0.074
						0.074
						0.074
						0.074
						0.074
						0.074
						0.074
						0.073
						0.073
						0.073
						0.073
						0.073
						0.073
						0.073
						0.073
						0.073
						0.073
						0.073
						0.073
						0.073
						0.073
						0.073
						0.073
						0.073
						0.072
						0.072
						0.072
						0.072
						0.072
						0.072
						0.072
						0.072
						0.072
						0.072
						0.072
						0.072
						0.072
						0.072
						0.072
						0.072
						0.072
						0.072
						0.072
						0.072
						0.071
						0.071
						0.071
						0.071
						0.071
						0.071
						0.071
						0.071
						0.071
						0.071
						0.071
						0.071
						0.071
						0.071
						0.071
						0.071
						0.071
						0.071
						0.071
						0.071
						0.071
						0.071
						0.071
						0.071
						0.071
						0.071
						0.071
						0.071
						0.071
						0.071
						0.071
						0.071
						0.071
						0.07
						0.07
						0.07
						0.07
						0.07
						0.07
						0.07
						0.07
						0.07
						0.07
						0.07
						0.07
						0.07
						0.07
						0.07
						0.07
						0.07
						0.07
						0.07
						0.07
						0.07
						0.07
						0.07
						0.07
						0.07
						0.07
						0.07
						0.07
						0.07
						0.069
						0.069
						0.069
						0.069
						0.069
						0.069
						0.069
						0.069
						0.069
						0.069
						0.069
						0.069
						0.069
						0.069
						0.069
						0.069
						0.069
						0.069
						0.069
						0.069
						0.069
						0.069
						0.069
						0.069
						0.069
						0.069
						0.069
						0.069
						0.069
						0.069
						0.069
						0.069
						0.068
						0.068
						0.068
						0.068
						0.068
						0.068
						0.068
						0.068
						0.068
						0.068
						0.068
						0.068
						0.068
						0.068
						0.068
						0.068
						0.068
						0.068
						0.068
						0.068
						0.067
						0.067
						0.067
						0.067
						0.067
						0.067
						0.067
						0.067
						0.067
						0.067
						0.067
						0.067
						0.067
						0.067
						0.067
						0.067
						0.067
						0.067
						0.067
						0.067
						0.066
						0.066
						0.066
						0.066
						0.066
						0.066
						0.066
						0.066
						0.066
						0.066
						0.066
						0.066
						0.066
						0.066
						0.066
						0.066
						0.066
						0.066
						0.066
						0.066
						0.066
						0.066
						0.066
						0.066
						0.066
						0.066
						0.066
						0.066
						0.066
						0.066
						0.066
						0.066
						0.066
						0.066
						0.066
						0.066
						0.066
						0.066
						0.065
						0.065
						0.065
						0.065
						0.065
						0.065
						0.065
						0.065
						0.065
						0.065
						0.065
						0.065
						0.065
						0.065
						0.065
						0.065
						0.065
						0.065
						0.065
						0.065
						0.065
						0.065
						0.065
						0.065
						0.065
						0.065
						0.065
						0.065
						0.065
						0.065
						0.065
						0.065
						0.065
						0.065
						0.064
						0.064
						0.064
						0.064
						0.064
						0.064
						0.064
						0.064
						0.064
						0.064
						0.064
						0.064
						0.064
						0.064
						0.064
						0.064
						0.064
						0.064
						0.064
						0.064
						0.064
						0.064
						0.064
						0.064
						0.064
						0.064
						0.064
						0.064
						0.064
						0.064
						0.064
						0.064
						0.064
						0.064
						0.064
						0.064
						0.064
						0.063
						0.063
						0.063
						0.063
						0.063
						0.063
						0.063
						0.063
						0.063
						0.063
						0.063
						0.063
						0.063
						0.063
						0.063
						0.063
						0.063
						0.063
						0.063
						0.063
						0.063
						0.063
						0.063
						0.063
						0.063
						0.063
						0.062
						0.062
						0.062
						0.062
						0.062
						0.062
						0.062
						0.062
						0.062
						0.062
						0.062
						0.062
						0.062
						0.062
						0.062
						0.062
						0.062
						0.062
						0.062
						0.062
						0.062
						0.062
						0.062
						0.062
						0.062
						0.062
						0.062
						0.062
						0.062
						0.062
						0.062
						0.062
						0.062
						0.062
						0.062
						0.062
						0.062
						0.062
						0.062
						0.062
						0.062
						0.062
						0.062
						0.062
						0.062
						0.062
						0.061
						0.061
						0.061
						0.061
						0.061
						0.061
						0.061
						0.061
						0.061
						0.061
						0.061
						0.061
						0.061
						0.061
						0.061
						0.061
						0.061
						0.061
						0.061
						0.061
						0.061
						0.061
						0.061
						0.061
						0.061
						0.061
						0.061
						0.061
						0.061
						0.061
						0.061
						0.061
						0.061
						0.061
						0.061
						0.061
						0.061
						0.061
						0.061
						0.061
						0.061
						0.061
						0.061
						0.061
						0.061
						0.06
						0.06
						0.06
						0.06
						0.06
						0.06
						0.06
						0.06
						0.06
						0.06
						0.06
						0.06
						0.06
						0.06
						0.06
						0.06
						0.06
						0.06
						0.06
						0.06
						0.06
						0.06
						0.06
						0.06
						0.06
						0.06
						0.06
						0.06
						0.06
						0.06
						0.06
						0.06
						0.06
						0.06
						0.06
						0.06
						0.06
						0.06
						0.06
						0.06
						0.06
						0.06
						0.06
						0.06
						0.059
						0.059
						0.059
						0.059
						0.059
						0.059
						0.059
						0.059
						0.059
						0.059
						0.059
						0.059
						0.059
						0.059
						0.059
						0.059
						0.059
						0.059
						0.059
						0.059
						0.059
						0.059
						0.059
						0.059
						0.059
						0.059
						0.059
						0.059
						0.059
						0.059
						0.059
						0.059
						0.059
						0.059
						0.059
						0.059
						0.059
						0.059
						0.058
						0.058
						0.058
						0.058
						0.058
						0.058
						0.058
						0.058
						0.058
						0.058
						0.058
						0.058
						0.058
						0.058
						0.058
						0.058
						0.058
						0.058
						0.058
						0.058
						0.058
						0.058
						0.058
						0.058
						0.058
						0.058
						0.058
						0.058
						0.057
						0.057
						0.057
						0.057
						0.057
						0.057
						0.057
						0.057
						0.057
						0.057
						0.057
						0.057
						0.057
						0.057
						0.057
						0.057
						0.057
						0.057
						0.057
						0.057
						0.057
						0.057
						0.057
						0.057
						0.057
						0.057
						0.057
						0.057
						0.057
						0.057
						0.057
						0.057
						0.057
						0.057
						0.057
						0.057
						0.057
						0.057
						0.057
						0.057
						0.057
						0.057
						0.057
						0.057
						0.057
						0.057
						0.057
						0.057
						0.057
						0.057
						0.057
						0.057
						0.057
						0.057
						0.057
						0.057
						0.057
						0.057
						0.057
						0.057
						0.057
						0.057
						0.057
						0.057
						0.057
						0.057
						0.057
						0.056
						0.056
						0.056
						0.056
						0.056
						0.056
						0.056
						0.056
						0.056
						0.056
						0.056
						0.056
						0.056
						0.056
						0.056
						0.056
						0.056
						0.056
						0.056
						0.056
						0.056
						0.056
						0.056
						0.056
						0.056
						0.056
						0.056
						0.056
						0.056
						0.056
						0.056
						0.056
						0.056
						0.056
						0.056
						0.056
						0.056
						0.056
						0.056
						0.056
						0.056
						0.056
						0.056
						0.056
						0.055
						0.055
						0.055
						0.055
						0.055
						0.055
						0.055
						0.055
						0.055
						0.055
						0.055
						0.055
						0.055
[truncated: 14,520 more rows]

## Sheet: Fig2A
Three independent experiments were performed. Results from experiment ID 160923-1 are shown in the figure.
160923-1	No peptide added		Anti-CD3 antibody		IGRP:206-214		Insulin B:9-23		pS3
B1, B7, B8, B10	7	3	462	418	2	3	5	3	6	11
B2, B6, B9, B12	3	2	292	292	6	4	4	4	5	6
B3, B4, B5, B11	4	4	337	332	4	5	4	4	3	3
B13, B15, B22, B24	1	2	405	387	6	3	3	2	4	3
B14, B17, B19, B23	1	3	439	457	5	2	4	3	3	4
B16, B18, B20, B25, B26	2	4	508	520	2772	2816	3	3	3	3
160927-1	No peptide added		Anti-CD3 antibody		IGRP:206-214		Insulin B:9-23		pS3
B1, B7, B8, B10	2	3	457	435	5	10	6	2	2	2
B2, B6, B9, B12	2	5	417	386	6	6	17	1	0	1
B3, B4, B5, B11	-1	2	496	491	2	8	4	2	1	0
B13, B15, B22, B24	2	1	646	712	2	7	4	1	1	2
B14, B17, B19, B23	1	2	515	565	5	10	7	0	3	5
B16, B18, B20, B25, B26	2	9	861	833	3312	3348	1	8	2	1
160929-1	No peptide added		Anti-CD3 antibody		IGRP:206-214		Insulin B:9-23		pS3
B1, B7, B8, B10	2	6	636	618	4	2	4	0	4	1
B2, B6, B9, B12	3	4	457	437	7	8	2	6	1	5
B3, B4, B5, B11	5	3	465	494	14	4	2	2	0	0
B13, B15, B22, B24	-2	-1	477	493	4	3	3	2	3	1
B14, B17, B19, B23	3	3	530	486	5	4	4	2	2	2
B16, B18, B20, B25, B26	1	1	657	581	2519	2526	0	3	-2	2

## Sheet: Fig2B
Three independent experiments were performed. Results from experiment ID 160927-2 are shown in the figure.
160923-2	No peptide added		Anti-CD3 antibody		IGRP:206-214		TUM
B16	67	21	2195	2672	9875	10999	3050	338
B18	1	21	1746	2253	1142	1852	258	568
B20	43	393	2363	3196	14095	15540	75	46
B25	18	19	1248	1893	93	189	52	46
B26	10	53	2006	2346	38	55	50	42
160927-2	No peptide added		Anti-CD3 antibody		IGRP:206-214		TUM
B16	7	5	1017	1077	2900	2682	6	18
B18	2	7	1516	1384	376	241	1	3
B20	3	6	904	955	3186	3160	4	1
B25	14	3	946	993	7	7	3	9
B26	3	5	1232	1109	5	2	5	0
160929-2	No peptide added		Anti-CD3 antibody		IGRP:206-214		TUM
B16	6	8	930	866	2364	2337	3	7
B18	3	7	730	614	100	106	2	3
B20	7	1	948	865	3082	3060	10	3
B25	7	2	490	468	6	7	8	3
B26	0	2	639	662	3	6	4	4

## Sheet: Fig3A
NOD26_Alpha					NOD26_Beta					NOD28_Alpha					NOD28_Beta					NOD29_Alpha					NOD29_Beta
Unique Clonotype ID	NOD26_PLN	NOD26_PBMC	NOD26_Islets		Unique Clonotype ID	NOD26_PLN	NOD26_PBMC	NOD26_Islets		Unique Clonotype ID	NOD26_PLN	NOD26_PBMC	NOD26_Islets		Unique Clonotype ID	NOD26_PLN	NOD26_PBMC	NOD26_Islets		Unique Clonotype ID	NOD26_PLN	NOD26_PBMC	NOD26_Islets		Unique Clonotype ID	NOD26_PLN	NOD26_PBMC	NOD26_Islets
1	present	absent	8.27596		1	present	absent	14.0666		1	present	absent	6.12478		1	present	absent	4.22724		1	absent	absent	3.61845		1	present	absent	4.30001
2	present	absent	7.1446		2	present	present	8.32757		2	present	absent	4.39034		2	present	present	3.89489		2	present	present	3.56776		2	present	absent	3.22091
3	present	absent	4.59427		3	present	absent	4.14614		3	present	absent	3.64279		3	present	absent	3.06364		3	present	absent	3.05243		3	present	absent	2.80942
4	present	absent	3.88504		4	present	absent	3.0373		4	present	absent	2.83529		4	absent	absent	2.50512		4	present	absent	2.81511		4	present	present	2.14528
5	absent	absent	3.2553		5	present	present	2.97845		5	present	absent	2.56984		5	present	absent	2.47795		5	present	present	2.62549		5	present	absent	2.09496
6	present	absent	2.02211		6	present	absent	2.94211		6	present	absent	2.09237		6	present	absent	1.77243		6	present	absent	2.31349		6	present	absent	1.91122
7	present	absent	1.85683		7	present	absent	2.69699		7	present	absent	1.5942		7	present	absent	1.66564		7	present	absent	1.37131		7	present	absent	1.48838
8	present	absent	1.59948		8	present	present	2.09984		8	present	absent	1.57103		8	present	absent	1.34367		8	present	absent	1.32553		8	present	present	1.43439
9	present	absent	1.54973		9	present	absent	1.9864		9	absent	absent	1.40393		9	present	absent	0.830005		9	present	absent	1.17177		9	present	absent	1.37871
10	present	absent	1.41379		10	absent	absent	1.57522		10	present	absent	1.27797		10	absent	absent	0.80266		10	present	absent	1.13152		10	present	absent	1.32146
11	absent	absent	0.992579		11	present	absent	1.55043		11	present	absent	1.15986		11	present	absent	0.782107		11	absent	absent	1.10982		11	present	absent	1.26683
12	present	absent	0.945473		12	absent	absent	1.51485		12	present	absent	1.05035		12	present	present	0.767809		12	present	absent	1.09998		12	present	absent	1.25097
13	present	absent	0.93532		13	present	absent	1.48003		13	present	absent	1.04855		13	present	absent	0.767809		13	present	absent	1.06624		13	present	present	1.2454
14	absent	absent	0.90324		14	present	absent	1.47334		14	absent	present	1.03229		14	present	absent	0.726344		14	present	absent	1.06159		14	present	absent	1.19277
15	present	absent	0.902833		15	present	absent	1.44216		15	present	present	1.03172		15	present	absent	0.720089		15	present	absent	0.950523		15	present	present	0.963752
16	absent	absent	0.888722		16	present	present	1.42255		16	present	absent	0.948311		16	absent	absent	0.649134		16	present	absent	0.906679		16	absent	absent	0.945052
17	present	absent	0.849331		17	present	absent	1.35503		17	present	absent	0.779226		17	present	absent	0.643058		17	present	present	0.866436		17	present	absent	0.892211
18	present	absent	0.818367		18	present	absent	1.35153		18	present	absent	0.746601		18	present	absent	0.614729		18	present	absent	0.839901		18	present	absent	0.775813
19	present	present	0.814611		19	present	absent	1.30409		19	absent	absent	0.726931		19	present	absent	0.580593		19	present	absent	0.805722		19	present	absent	0.758059
20	present	absent	0.798063		20	present	absent	1.22289		20	present	absent	0.60182		20	present	present	0.576393		20	present	absent	0.755199		20	present	present	0.73085
21	absent	absent	0.757962		21	absent	absent	1.1131		21	present	absent	0.593498		21	present	absent	0.532515		21	absent	absent	0.751158		21	present	absent	0.728224
22	present	absent	0.747099		22	present	absent	1.0027		22	present	absent	0.546877		22	present	absent	0.516966		22	present	absent	0.697121		22	present	present	0.674017
23	absent	absent	0.746997		23	absent	absent	0.9694		23	present	present	0.54404		23	present	absent	0.507494		23	present	absent	0.693518		23	absent	present	0.644497
24	absent	present	0.710754		24	present	absent	0.914506		24	present	absent	0.508767		24	present	absent	0.504366		24	present	present	0.693167		24	present	absent	0.626848
25	present	absent	0.710551		25	present	absent	0.876338		25	present	absent	0.499216		25	present	absent	0.482382		25	absent	absent	0.686665		25	present	absent	0.575057
26	absent	absent	0.685069		26	absent	absent	0.858547		26	present	absent	0.497986		26	present	absent	0.47291		26	present	absent	0.646686		26	present	absent	0.572116
27	absent	absent	0.68182		27	present	present	0.84851		27	present	present	0.496568		27	present	absent	0.463259		27	present	absent	0.633946		27	present	absent	0.490595
28	absent	absent	0.66842		28	present	absent	0.818098		28	present	absent	0.480302		28	present	absent	0.462276		28	absent	present	0.597482		28	present	absent	0.483241
29	present	absent	0.635933		29	absent	absent	0.772783		29	absent	absent	0.46451		29	present	present	0.458076		29	absent	absent	0.579206		29	present	absent	0.471791
30	absent	absent	0.589131		30	absent	absent	0.707396		30	present	absent	0.461956		30	present	present	0.456557		30	present	absent	0.53993		30	present	absent	0.466433
31	absent	absent	0.588928		31	present	absent	0.690365		31	present	absent	0.454675		31	present	absent	0.447352		31	present	absent	0.518931		31	present	absent	0.446788
32	absent	absent	0.581517		32	absent	absent	0.627411		32	present	absent	0.449001		32	present	absent	0.422956		32	present	absent	0.481324		32	present	absent	0.431135
33	absent	absent	0.576644		33	absent	absent	0.590916		33	absent	absent	0.448433		33	present	absent	0.413841		33	present	absent	0.473856		33	present	absent	0.42105
34	present	present	0.575426		34	absent	absent	0.51747		34	present	absent	0.424697		34	present	absent	0.401777		34	absent	absent	0.46463		34	present	absent	0.411386
35	present	absent	0.569639		35	present	present	0.511995		35	present	absent	0.415052		35	present	absent	0.401598		35	present	absent	0.464015		35	present	absent	0.403297
36	absent	absent	0.561416		36	present	absent	0.49907		36	present	absent	0.408999		36	present	absent	0.398649		36	present	absent	0.458304		36	present	absent	0.403191
37	present	present	0.551771		37	absent	absent	0.494356		37	present	present	0.397084		37	present	absent	0.396415		37	absent	absent	0.449781		37	present	absent	0.402771
38	present	present	0.520807		38	absent	absent	0.485993		38	present	absent	0.390275		38	present	absent	0.378006		38	absent	absent	0.43581		38	present	absent	0.402036
39	present	present	0.517457		39	present	absent	0.468962		39	present	absent	0.388857		39	present	absent	0.366925		39	present	absent	0.433174		39	present	absent	0.390375
40	absent	absent	0.513091		40	present	absent	0.461359		40	present	absent	0.383088		40	present	absent	0.363887		40	present	absent	0.423948		40	present	absent	0.38943
41	present	absent	0.509335		41	present	absent	0.460598		41	absent	absent	0.369471		41	present	absent	0.363798		41	present	absent	0.407957		41	present	absent	0.389009
42	present	absent	0.504868		42	absent	absent	0.453755		42	present	absent	0.367579		42	present	absent	0.358257		42	present	absent	0.406463		42	present	absent	0.387539
43	absent	absent	0.501619		43	present	absent	0.434139		43	absent	absent	0.34668		43	absent	absent	0.348159		43	absent	absent	0.40207		43	present	present	0.367053
44	absent	absent	0.499893		44	absent	absent	0.431098		44	present	absent	0.346018		44	present	present	0.346997		44	present	absent	0.394338		44	present	absent	0.361381
45	absent	absent	0.493294		45	absent	absent	0.394907		45	present	absent	0.34337		45	absent	absent	0.340295		45	absent	absent	0.392844		45	absent	absent	0.356863
46	absent	present	0.489437		46	absent	absent	0.386087		46	present	absent	0.316419		46	absent	absent	0.337525		46	present	absent	0.386254		46	present	absent	0.353397
47	absent	absent	0.489234		47	absent	absent	0.382134		47	present	present	0.312069		47	present	absent	0.332252		47	present	absent	0.385991		47	present	absent	0.349615
48	present	present	0.488015		48	present	absent	0.370729		48	present	absent	0.300815		48	present	absent	0.320814		48	present	absent	0.37861		48	present	absent	0.344887
49	present	absent	0.485071		49	absent	absent	0.368296		49	absent	absent	0.297411		49	present	absent	0.31295		49	present	absent	0.378259		49	present	absent	0.344677
50	absent	absent	0.475731		50	absent	absent	0.357652		50	present	absent	0.289184		50	present	absent	0.312771		50	present	present	0.360774		50	present	present	0.337429
51	present	absent	0.474614		51	present	absent	0.356739		51	present	absent	0.284455		51	present	absent	0.306337		51	present	absent	0.360246		51	present	absent	0.336693
52	absent	absent	0.468828		52	absent	absent	0.346703		52	present	absent	0.283226		52	present	absent	0.301065		52	present	absent	0.359104		52	present	present	0.335433
53	absent	absent	0.459285		53	present	absent	0.338796		53	present	absent	0.26923		53	present	absent	0.296418		53	present	absent	0.351811		53	absent	absent	0.327344
54	absent	absent	0.459183		54	absent	absent	0.331193		54	present	absent	0.265448		54	present	absent	0.292843		54	absent	absent	0.346891		54	absent	absent	0.327133
55	present	absent	0.45563		55	absent	absent	0.328608		55	absent	absent	0.265259		55	present	absent	0.285426		55	present	absent	0.346539		55	present	absent	0.326923
56	absent	absent	0.45228		56	absent	absent	0.318115		56	absent	present	0.253154		56	present	absent	0.281494		56	absent	absent	0.330899		56	present	absent	0.321461
57	present	absent	0.452077		57	absent	absent	0.317051		57	absent	absent	0.247385		57	present	absent	0.280869		57	present	absent	0.329669		57	present	absent	0.318204
58	absent	absent	0.449437		58	absent	absent	0.310056		58	present	absent	0.245494		58	absent	absent	0.279796		58	absent	absent	0.327648		58	absent	absent	0.312741
59	absent	absent	0.44365		59	present	absent	0.307927		59	present	absent	0.243225		59	present	present	0.273094		59	absent	absent	0.320971		59	present	absent	0.305388
60	present	absent	0.430148		60	present	absent	0.305646		60	absent	present	0.242657		60	present	present	0.271307		60	absent	absent	0.315787		60	absent	present	0.305283
61	present	absent	0.426087		61	present	absent	0.300476		61	absent	present	0.241522		61	present	absent	0.268		61	absent	absent	0.314469		61	absent	absent	0.304337
62	absent	absent	0.425579		62	present	absent	0.297587		62	present	absent	0.239726		62	present	absent	0.250128		62	absent	absent	0.311745		62	absent	absent	0.30066
63	present	absent	0.424463		63	absent	absent	0.297587		63	absent	present	0.238023		63	absent	absent	0.245481		63	absent	absent	0.311569		63	present	absent	0.30024
64	absent	absent	0.423346		64	present	absent	0.287551		64	present	absent	0.233295		64	absent	absent	0.243425		64	present	absent	0.3099		64	present	present	0.299505
65	present	present	0.422432		65	absent	absent	0.28679		65	absent	absent	0.232728		65	present	absent	0.242532		65	present	absent	0.308758		65	present	absent	0.298559
66	present	present	0.417559		66	absent	absent	0.282229		66	present	absent	0.232444		66	absent	absent	0.233506		66	absent	absent	0.30867		66	present	absent	0.298349
67	absent	absent	0.414412		67	present	absent	0.281012		67	absent	absent	0.230836		67	absent	absent	0.229663		67	present	present	0.308582		67	present	present	0.294042
68	absent	present	0.409742		68	absent	absent	0.279491		68	present	absent	0.229702		68	present	present	0.227608		68	absent	absent	0.305419		68	absent	absent	0.291416
69	present	absent	0.408828		69	absent	absent	0.276298		69	present	absent	0.225824		69	present	absent	0.226		69	present	absent	0.304628		69	present	absent	0.285743
70	present	absent	0.405884		70	present	absent	0.268999		70	present	absent	0.222136		70	present	absent	0.223587		70	present	absent	0.302695		70	absent	absent	0.282801
71	absent	absent	0.405174		71	present	absent	0.267478		71	absent	absent	0.221758		71	present	absent	0.223587		71	present	absent	0.302255		71	absent	absent	0.279019
72	absent	absent	0.402331		72	absent	absent	0.263069		72	absent	absent	0.221474		72	absent	absent	0.22037		72	absent	absent	0.300762		72	absent	absent	0.277444
73	present	absent	0.400097		73	present	absent	0.251512		73	absent	absent	0.220907		73	present	absent	0.217778		73	present	absent	0.297159		73	present	absent	0.276918
74	absent	absent	0.394717		74	present	absent	0.236914		74	present	absent	0.216746		74	present	present	0.217331		74	absent	absent	0.29549		74	present	absent	0.274187
75	absent	present	0.390554		75	present	absent	0.232808		75	present	absent	0.214193		75	present	absent	0.216706		75	present	absent	0.292151		75	present	absent	0.272296
76	absent	absent	0.379996		76	absent	absent	0.230983		76	absent	absent	0.214193		76	present	absent	0.21608		76	absent	absent	0.289339		76	absent	absent	0.271771
77	absent	absent	0.378778		77	absent	absent	0.230831		77	present	absent	0.211261		77	absent	absent	0.215633		77	present	absent	0.289164		77	present	absent	0.27072
78	absent	absent	0.377458		78	present	absent	0.224445		78	present	absent	0.206722		78	present	absent	0.214918		78	absent	absent	0.288373		78	absent	absent	0.26967
79	absent	absent	0.376443		79	present	absent	0.218666		79	present	absent	0.206627		79	absent	absent	0.213578		79	present	absent	0.286264		79	present	absent	0.268829
80	absent	absent	0.376341		80	absent	absent	0.212584		80	absent	absent	0.205303		80	present	absent	0.213399		80	absent	absent	0.281695		80	absent	absent	0.268094
81	absent	absent	0.373702		81	present	absent	0.212128		81	absent	absent	0.20171		81	absent	absent	0.212684		81	present	present	0.281519		81	absent	present	0.257799
82	absent	absent	0.371367		82	absent	present	0.210303		82	absent	absent	0.200859		82	present	absent	0.212595		82	absent	absent	0.27985		82	absent	absent	0.257379
83	absent	absent	0.365377		83	absent	absent	0.209999		83	present	absent	0.199913		83	present	absent	0.208038		83	absent	absent	0.279411		83	absent	absent	0.256328
84	absent	absent	0.356748		84	present	absent	0.202852		84	absent	absent	0.198116		84	present	absent	0.208038		84	absent	absent	0.277917		84	present	absent	0.255593
85	present	absent	0.352078		85	absent	absent	0.190687		85	absent	absent	0.197454		85	present	absent	0.205267		85	absent	absent	0.274754		85	present	absent	0.254647
86	present	absent	0.351672		86	absent	absent	0.180346		86	present	absent	0.197076		86	present	absent	0.203301		86	absent	absent	0.271063		86	present	absent	0.253597
87	absent	absent	0.347509		87	present	absent	0.176393		87	present	absent	0.196131		87	present	absent	0.203301		87	present	absent	0.270712		87	present	absent	0.253492
88	absent	absent	0.3402		88	present	absent	0.172895		88	absent	absent	0.194712		88	absent	absent	0.203123		88	absent	absent	0.267988		88	present	absent	0.24971
89	present	present	0.339387		89	absent	absent	0.165444		89	present	absent	0.191686		89	present	absent	0.201514		89	absent	absent	0.2679		89	absent	absent	0.249185
90	absent	present	0.339184		90	absent	absent	0.163924		90	absent	absent	0.188565		90	absent	absent	0.201067		90	present	absent	0.267637		90	present	absent	0.245403
91	absent	absent	0.33888		91	present	absent	0.160122		91	absent	absent	0.185728		91	absent	absent	0.196242		91	present	absent	0.263946		91	present	absent	0.244562
92	absent	absent	0.335936		92	absent	absent	0.155712		92	present	absent	0.184877		92	present	absent	0.194812		92	absent	absent	0.263419		92	absent	absent	0.244247
93	absent	absent	0.335936		93	absent	absent	0.152519		93	present	absent	0.18327		93	present	absent	0.192488		93	present	absent	0.261135		93	absent	absent	0.243407
94	absent	absent	0.335124		94	absent	absent	0.147197		94	absent	present	0.181756		94	absent	absent	0.182658		94	present	absent	0.260432		94	absent	absent	0.243091
95	present	present	0.325073		95	present	absent	0.14598		95	absent	absent	0.181094		95	present	present	0.178726		95	absent	absent	0.26008		95	absent	absent	0.242566
96	absent	absent	0.324464		96	present	absent	0.137769		96	present	absent	0.17996		96	present	absent	0.177833		96	present	absent	0.259905		96	absent	absent	0.241726
97	present	absent	0.322839		97	absent	absent	0.133055		97	absent	absent	0.179581		97	present	absent	0.176403		97	absent	absent	0.257708		97	present	absent	0.239835
98	absent	absent	0.317865		98	present	present	0.129405		98	present	present	0.179392		98	absent	absent	0.173543		98	present	absent	0.257356		98	present	absent	0.239099
99	present	absent	0.314108		99	present	absent	0.12682		99	present	absent	0.177974		99	absent	absent	0.173543		99	absent	absent	0.251645		99	absent	absent	0.238994
100	absent	absent	0.30751		100	present	absent	0.120738		100	absent	absent	0.176366		100	absent	absent	0.16979		100	absent	absent	0.250767		100	absent	absent	0.237419
101	absent	absent	0.304464		101	absent	absent	0.118457		101	present	absent	0.175704		101	absent	absent	0.168182		101	present	present	0.250327		101	absent	absent	0.235738
102	present	absent	0.302738		102	present	present	0.118001		102	present	absent	0.175515		102	absent	absent	0.162641		102	absent	absent	0.248746		102	absent	absent	0.228069
103	absent	absent	0.302332		103	present	present	0.110398		103	absent	absent	0.174475		103	present	absent	0.161926		103	absent	absent	0.247516		103	present	present	0.224077
104	absent	absent	0.299185		104	absent	absent	0.110398		104	absent	absent	0.17438		104	present	absent	0.161479		104	present	absent	0.247428		104	present	absent	0.223552
105	absent	absent	0.298068		105	absent	absent	0.108117		105	present	absent	0.173245		105	present	absent	0.160407		105	absent	absent	0.247164		105	absent	absent	0.222816
106	present	absent	0.291774		106	absent	absent	0.107508		106	present	absent	0.173245		106	present	present	0.159513		106	present	absent	0.245934		106	present	absent	0.222711
107	absent	absent	0.283449		107	absent	absent	0.104771		107	present	absent	0.172867		107	present	absent	0.156832		107	present	absent	0.242683		107	present	absent	0.222396
108	present	absent	0.279388		108	present	absent	0.099753		108	present	absent	0.172489		108	absent	absent	0.15576		108	present	absent	0.240399		108	present	absent	0.220925
109	present	absent	0.278982		109	absent	absent	0.09732		109	present	present	0.171638		109	absent	absent	0.15442		109	absent	absent	0.239959		109	present	absent	0.215148
110	absent	absent	0.255632		110	absent	absent	0.091846		110	absent	absent	0.171543		110	present	absent	0.153526		110	absent	absent	0.239871		110	absent	absent	0.215042
111	present	present	0.25482		111	present	absent	0.089109		111	absent	absent	0.170692		111	absent	absent	0.152632		111	present	absent	0.239168		111	present	absent	0.213572
112	absent	absent	0.253195		112	present	absent	0.085155		112	absent	absent	0.169936		112	present	absent	0.152275		112	present	absent	0.23706		112	absent	absent	0.209685
113	absent	absent	0.240708		113	absent	absent	0.08257		113	absent	absent	0.169557		113	present	present	0.151649		113	absent	absent	0.23706		113	absent	absent	0.20916
114	absent	absent	0.238576		114	absent	absent	0.082418		114	absent	absent	0.169179		114	absent	absent	0.15156		114	present	absent	0.235917		114	absent	absent	0.206848
115	absent	present	0.237561		115	present	absent	0.076031		115	absent	absent	0.167761		115	present	present	0.15013		115	absent	absent	0.235215		115	present	absent	0.205378
116	absent	absent	0.237561		116	absent	absent	0.074967		116	absent	absent	0.167666		116	absent	absent	0.149683		116	absent	absent	0.235127		116	present	absent	0.204432
117	present	present	0.229439		117	absent	absent	0.073598		117	absent	absent	0.167099		117	present	absent	0.14736		117	absent	absent	0.235127		117	present	absent	0.203802
118	present	absent	0.222434		118	absent	absent	0.071926		118	absent	absent	0.166058		118	present	absent	0.146824		118	absent	absent	0.233897		118	absent	absent	0.196658
119	absent	absent	0.21746		119	absent	present	0.070861		119	absent	absent	0.165964		119	absent	absent	0.145215		119	present	present	0.232842		119	absent	present	0.196448
120	absent	absent	0.213805		120	present	present	0.066908		120	present	absent	0.165869		120	present	absent	0.144947		120	present	absent	0.232579		120	absent	absent	0.196133
121	present	present	0.202536		121	absent	absent	0.062802		121	present	absent	0.165302		121	present	absent	0.144858		121	present	absent	0.232315		121	absent	absent	0.195293
122	present	absent	0.191876		122	present	present	0.062042		122	absent	absent	0.165302		122	present	absent	0.14459		122	absent	absent	0.231788		122	absent	absent	0.195188
123	absent	absent	0.185683		123	present	absent	0.061129		123	present	absent	0.165113		123	absent	present	0.143696		123	present	absent	0.231436		123	present	absent	0.194032
124	present	absent	0.18477		124	absent	absent	0.059		124	present	absent	0.165113		124	present	absent	0.142802		124	present	absent	0.23003		124	present	absent	0.194032
125	present	absent	0.183958		125	absent	absent	0.056111		125	present	absent	0.164735		125	absent	absent	0.141641		125	absent	absent	0.229064		125	present	absent	0.192771
126	absent	absent	0.177866		126	present	present	0.053982		126	present	absent	0.1636		126	absent	absent	0.141283		126	present	absent	0.228361		126	present	absent	0.191826
127	present	absent	0.175125		127	absent	absent	0.053982		127	absent	absent	0.162843		127	present	absent	0.140479		127	absent	absent	0.226604		127	present	absent	0.19025
128	present	absent	0.169846		128	present	absent	0.053678		128	present	absent	0.162749		128	present	absent	0.140032		128	absent	absent	0.226428		128	present	absent	0.18962
129	absent	present	0.156851		129	absent	present	0.053374		129	absent	absent	0.162749		129	present	absent	0.139228		129	present	absent	0.22634		129	absent	absent	0.188989
130	absent	absent	0.156648		130	present	absent	0.05307		130	present	absent	0.162181		130	absent	absent	0.138692		130	present	absent	0.222211		130	present	absent	0.188674
131	present	absent	0.155328		131	absent	absent	0.051549		131	absent	absent	0.161898		131	present	absent	0.138334		131	absent	absent	0.221859		131	absent	absent	0.188254
132	absent	absent	0.150963		132	present	absent	0.050029		132	absent	absent	0.160479		132	present	absent	0.138245		132	present	present	0.221508		132	present	absent	0.186048
133	present	absent	0.135633		133	present	absent	0.049572		133	present	absent	0.159628		133	present	absent	0.138066		133	absent	absent	0.221332		133	present	absent	0.185418
134	present	absent	0.131065		134	present	absent	0.048964		134	absent	absent	0.158777		134	present	absent	0.137887		134	present	absent	0.219135		134	present	absent	0.184682
135	present	absent	0.120912		135	present	absent	0.048964		135	present	present	0.157453		135	present	absent	0.136994		135	absent	absent	0.218432		135	absent	absent	0.183317
136	absent	absent	0.115633		136	present	absent	0.04866		136	present	absent	0.15698		136	present	absent	0.136547		136	present	present	0.217466		136	present	absent	0.182161
137	present	absent	0.114111		137	absent	present	0.048508		137	absent	absent	0.156886		137	present	absent	0.13619		137	present	absent	0.214127		137	present	absent	0.181321
138	present	absent	0.112892		138	absent	absent	0.048356		138	present	absent	0.156507		138	absent	absent	0.135475		138	absent	absent	0.212721		138	absent	present	0.179955
139	absent	absent	0.110963		139	absent	absent	0.048052		139	present	present	0.155467		139	present	present	0.135296		139	absent	absent	0.212633		139	absent	absent	0.17985
140	absent	absent	0.110557		140	present	absent	0.046227		140	present	absent	0.155278		140	absent	absent	0.135207		140	present	absent	0.211755		140	present	absent	0.17943
141	absent	absent	0.105278		141	absent	absent	0.046227		141	absent	absent	0.154994		141	absent	absent	0.135117		141	absent	absent	0.211755		141	absent	absent	0.179115
142	present	absent	0.105177		142	present	absent	0.046075		142	present	absent	0.154332		142	absent	absent	0.135117		142	absent	absent	0.211052		142	present	absent	0.178589
143	absent	absent	0.10406		143	present	absent	0.046075		143	absent	absent	0.154143		143	present	present	0.134492		143	present	absent	0.210964		143	absent	absent	0.177224
144	present	present	0.102639		144	present	absent	0.046075		144	absent	present	0.153387		144	present	absent	0.133955		144	absent	absent	0.209294		144	present	present	0.176488
145	present	absent	0.102131		145	present	absent	0.046075		145	absent	absent	0.153387		145	absent	absent	0.132794		145	absent	absent	0.208416		145	present	absent	0.175228
146	absent	absent	0.100101		146	absent	absent	0.045923		146	present	absent	0.153197		146	present	absent	0.132347		146	present	absent	0.206834		146	present	absent	0.173337
147	present	absent	0.099897		147	present	present	0.045011		147	absent	absent	0.153197		147	present	absent	0.132168		147	present	absent	0.199629		147	absent	absent	0.171656
148	absent	absent	0.099593		148	absent	absent	0.044706		148	present	absent	0.153103		148	absent	present	0.1319		148	absent	absent	0.198663		148	absent	absent	0.16924
149	absent	absent	0.094415		149	absent	absent	0.043642		149	present	present	0.152725		149	absent	absent	0.131185		149	absent	absent	0.198487		149	absent	absent	0.169029
150	present	present	0.086497		150	absent	absent	0.039993		150	present	absent	0.151874		150	present	absent	0.131096		150	present	absent	0.197608		150	present	absent	0.167664
151	present	absent	0.082639		151	present	absent	0.039536		151	present	absent	0.15036		151	present	absent	0.130917		151	absent	absent	0.196378		151	absent	absent	0.167244
152	present	absent	0.073705		152	absent	absent	0.039536		152	present	absent	0.149037		152	present	absent	0.130828		152	present	present	0.19629		152	absent	absent	0.163252
153	absent	absent	0.067207		153	absent	absent	0.038928		153	present	absent	0.148658		153	absent	absent	0.130738		153	absent	absent	0.194709		153	present	absent	0.162621
154	absent	absent	0.065888		154	absent	absent	0.038928		154	absent	absent	0.148185		154	present	absent	0.129577		154	absent	absent	0.194533		154	absent	absent	0.162411
155	absent	absent	0.061319		155	absent	absent	0.037255		155	present	present	0.146861		155	present	absent	0.129398		155	present	absent	0.193742		155	present	absent	0.161571
156	present	absent	0.05604		156	present	absent	0.036951		156	absent	absent	0.145727		156	absent	absent	0.129309		156	present	absent	0.193391		156	absent	absent	0.160835
157	absent	absent	0.055329		157	present	absent	0.036647		157	present	absent	0.144781		157	absent	absent	0.129219		157	absent	absent	0.193127		157	absent	present	0.159155
158	absent	absent	0.054822		158	present	present	0.036039		158	absent	absent	0.144214		158	present	absent	0.12904		158	present	absent	0.192864		158	present	absent	0.157159
159	absent	absent	0.054213		159	present	absent	0.035887		159	present	absent	0.143173		159	absent	absent	0.128236		159	present	absent	0.192776		159	absent	present	0.156738
160	absent	present	0.053197		160	absent	absent	0.035583		160	present	absent	0.143079		160	absent	absent	0.127789		160	present	absent	0.192688		160	absent	absent	0.154637
161	present	absent	0.051065		161	present	absent	0.035279		161	absent	absent	0.142984		161	present	absent	0.126985		161	present	absent	0.1926		161	present	absent	0.152326
162	present	absent	0.050659		162	present	absent	0.03391		162	present	absent	0.142322		162	present	absent	0.126985		162	present	absent	0.188295		162	absent	absent	0.15096
163	absent	absent	0.050659		163	absent	absent	0.033758		163	absent	absent	0.142039		163	absent	absent	0.126628		163	present	absent	0.186977		163	present	absent	0.1497
164	absent	absent	0.046192		164	present	absent	0.033606		164	present	absent	0.141944		164	absent	absent	0.124662		164	present	absent	0.186098		164	absent	absent	0.147914
165	absent	absent	0.044974		165	absent	absent	0.033454		165	present	absent	0.14166		165	absent	absent	0.124572		165	present	absent	0.184341		165	absent	absent	0.146338
166	absent	absent	0.043451		166	present	present	0.032846		166	present	absent	0.140998		166	absent	absent	0.124304		166	absent	absent	0.182847		166	absent	absent	0.146128
167	absent	absent	0.042335		167	absent	absent	0.032846		167	absent	absent	0.140809		167	absent	absent	0.1235		167	present	absent	0.179772		167	present	absent	0.145498
168	present	absent	0.041522		168	absent	absent	0.032541		168	present	present	0.14062		168	present	absent	0.122874		168	absent	absent	0.179772		168	present	absent	0.144972
169	absent	absent	0.041218		169	absent	absent	0.032085		169	absent	absent	0.140147		169	present	absent	0.122159		169	present	present	0.17942		169	absent	absent	0.143607
170	absent	absent	0.038274		170	present	present	0.031629		170	present	absent	0.139107		170	present	absent	0.121981		170	present	absent	0.178717		170	present	absent	0.143502
171	present	absent	0.036751		171	present	absent	0.031477		171	absent	absent	0.139012		171	absent	absent	0.121355		171	present	absent	0.176696		171	present	absent	0.143397
172	absent	absent	0.03604		172	absent	absent	0.031477		172	present	absent	0.138634		172	absent	absent	0.121266		172	absent	absent	0.174588		172	absent	absent	0.142241
173	absent	absent	0.035634		173	absent	absent	0.031325		173	absent	absent	0.138351		173	absent	absent	0.121087		173	absent	absent	0.17327		173	absent	absent	0.142136
174	absent	absent	0.035431		174	present	present	0.031173		174	absent	absent	0.138256		174	absent	absent	0.120551		174	present	present	0.17204		174	absent	absent	0.13993
175	absent	absent	0.035025		175	present	absent	0.030717		175	present	absent	0.137216		175	present	absent	0.120104		175	present	absent	0.171864		175	present	absent	0.139825
176	present	absent	0.034619		176	absent	absent	0.030413		176	present	absent	0.136932		176	absent	absent	0.119568		176	present	absent	0.171512		176	present	absent	0.139615
177	absent	absent	0.033401		177	present	absent	0.029956		177	present	absent	0.135608		177	present	absent	0.118317		177	present	absent	0.171249		177	absent	absent	0.1393
178	absent	absent	0.033299		178	absent	absent	0.029804		178	absent	absent	0.134946		178	absent	absent	0.118227		178	absent	absent	0.169755		178	absent	absent	0.138564
179	absent	absent	0.033198		179	present	absent	0.02874		179	present	absent	0.134568		179	present	absent	0.117781		179	absent	absent	0.167295		179	absent	absent	0.136568
180	present	absent	0.032995		180	present	absent	0.028284		180	present	absent	0.133811		180	absent	absent	0.117245		180	absent	absent	0.167031		180	absent	absent	0.135728
181	absent	absent	0.032182		181	absent	absent	0.028284		181	present	absent	0.133811		181	present	absent	0.117066		181	present	absent	0.166504		181	present	absent	0.132891
182	absent	absent	0.031878		182	absent	present	0.027675		182	present	absent	0.132866		182	present	absent	0.116708		182	present	absent	0.166241		182	present	absent	0.132786
183	present	absent	0.030761		183	present	absent	0.027523		183	present	absent	0.132771		183	present	absent	0.115993		183	present	absent	0.165538		183	absent	absent	0.132471
184	present	absent	0.030355		184	absent	absent	0.027523		184	present	absent	0.132582		184	present	absent	0.115904		184	present	absent	0.164659		184	present	absent	0.132261
185	present	absent	0.030253		185	present	absent	0.027371		185	present	absent	0.13192		185	absent	absent	0.115815		185	absent	absent	0.163868		185	absent	absent	0.130475
186	absent	absent	0.029949		186	present	absent	0.027371		186	present	absent	0.130502		186	present	absent	0.115725		186	present	absent	0.163517		186	present	absent	0.13016
187	present	absent	0.028528		187	present	absent	0.027371		187	absent	absent	0.12984		187	present	absent	0.115547		187	present	absent	0.163165		187	absent	absent	0.12974
188	present	absent	0.028223		188	absent	absent	0.027371		188	absent	absent	0.129178		188	absent	present	0.115279		188	absent	absent	0.162111		188	present	absent	0.129215
189	present	present	0.027918		189	present	absent	0.027219		189	present	absent	0.128421		189	present	absent	0.114296		189	absent	absent	0.160881		189	present	present	0.129004
190	absent	absent	0.027817		190	absent	absent	0.027219		190	present	present	0.128137		190	present	absent	0.114206		190	present	absent	0.159739		190	absent	absent	0.128794
191	present	absent	0.027715		191	absent	present	0.026915		191	present	present	0.12653		191	present	absent	0.113313		191	present	present	0.153588		191	present	present	0.128374
192	absent	absent	0.027512		192	absent	absent	0.026915		192	present	absent	0.125962		192	absent	absent	0.113313		192	absent	absent	0.153324		192	absent	absent	0.128269
193	present	absent	0.027411		193	absent	absent	0.026915		193	present	absent	0.1253		193	absent	absent	0.113044		193	present	absent	0.152885		193	present	absent	0.126903
194	absent	absent	0.027309		194	absent	present	0.026763		194	absent	absent	0.1253		194	absent	absent	0.112955		194	present	absent	0.152797		194	absent	absent	0.126273
195	present	absent	0.026599		195	present	absent	0.026763		195	absent	absent	0.124544		195	present	absent	0.112687		195	absent	absent	0.152797		195	absent	absent	0.125748
196	absent	absent	0.025583		196	absent	absent	0.026611		196	absent	absent	0.124071		196	present	absent	0.112687		196	present	absent	0.151216		196	present	absent	0.124697
197	present	absent	0.024467		197	absent	absent	0.026459		197	present	absent	0.12322		197	absent	absent	0.112687		197	absent	absent	0.150688		197	present	absent	0.124172
198	present	absent	0.023248		198	present	absent	0.025547		198	present	absent	0.123125		198	present	absent	0.112151		198	present	present	0.149546		198	present	absent	0.123857
199	absent	absent	0.023147		199	absent	absent	0.025547		199	absent	absent	0.123125		199	present	absent	0.112061		199	absent	absent	0.143571		199	absent	absent	0.123122
200	absent	absent	0.022944		200	present	absent	0.025394		200	absent	absent	0.122747		200	present	absent	0.111436		200	present	absent	0.141111		200	present	absent	0.123016
201	absent	present	0.022842		201	present	present	0.024786		201	absent	absent	0.122274		201	present	absent	0.111168		201	absent	absent	0.141023		201	present	absent	0.122386
202	absent	absent	0.022842		202	absent	absent	0.024786		202	absent	absent	0.12218		202	absent	absent	0.110989		202	present	present	0.14076		202	absent	absent	0.121966
203	present	absent	0.022436		203	absent	absent	0.024482		203	present	absent	0.12095		203	present	absent	0.110364		203	present	absent	0.140672		203	absent	absent	0.120705
204	present	absent	0.022233		204	present	present	0.024026		204	present	absent	0.120761		204	present	absent	0.109738		204	absent	absent	0.139969		204	absent	absent	0.120705
205	present	absent	0.022132		205	absent	absent	0.023418		205	present	absent	0.120477		205	absent	absent	0.109559		205	present	absent	0.138739		205	absent	absent	0.120495
206	absent	absent	0.022132		206	present	absent	0.022961		206	absent	absent	0.119816		206	absent	absent	0.10947		206	absent	absent	0.136542		206	absent	absent	0.119235
207	present	absent	0.021726		207	present	absent	0.022961		207	absent	absent	0.119626		207	absent	absent	0.109291		207	absent	absent	0.136015		207	present	present	0.118499
208	present	absent	0.021726		208	absent	absent	0.022809		208	absent	absent	0.117451		208	absent	absent	0.109112		208	absent	absent	0.134961		208	absent	absent	0.118079
209	present	absent	0.021523		209	present	present	0.022657		209	absent	absent	0.117168		209	absent	absent	0.108844		209	absent	absent	0.129777		209	absent	absent	0.117239
210	present	absent	0.021523		210	present	absent	0.022505		210	present	present	0.116506		210	present	absent	0.108398		210	absent	absent	0.128722		210	absent	absent	0.116608
211	present	absent	0.021218		211	absent	absent	0.022201		211	absent	absent	0.116033		211	absent	absent	0.107951		211	present	absent	0.127756		211	absent	absent	0.116188
212	present	absent	0.021117		212	present	present	0.022049		212	present	absent	0.115938		212	present	absent	0.107236		212	present	present	0.127668		212	absent	absent	0.115873
213	present	absent	0.021015		213	absent	absent	0.021593		213	absent	absent	0.115749		213	absent	absent	0.107236		213	present	present	0.126701		213	present	absent	0.115453
214	present	present	0.020812		214	present	present	0.021441		214	present	absent	0.115465		214	present	absent	0.107146		214	absent	absent	0.126701		214	present	absent	0.115348
215	absent	absent	0.020609		215	present	present	0.021289		215	present	absent	0.115371		215	present	absent	0.105895		215	absent	absent	0.123977		215	absent	absent	0.113667
216	present	present	0.020507		216	absent	absent	0.021289		216	present	absent	0.115371		216	absent	absent	0.105359		216	absent	absent	0.123714		216	present	absent	0.113247
217	present	absent	0.020507		217	absent	absent	0.021289		217	absent	absent	0.113952		217	absent	absent	0.104555		217	present	absent	0.122044		217	present	absent	0.113036
218	present	absent	0.020507		218	absent	absent	0.021137		218	absent	absent	0.113763		218	absent	absent	0.104466		218	absent	absent	0.121254		218	present	present	0.112931
219	absent	absent	0.020101		219	absent	absent	0.020833		219	present	absent	0.113007		219	absent	absent	0.104287		219	present	absent	0.120375		219	absent	absent	0.112931
220	present	absent	0.019898		220	absent	absent	0.020681		220	present	absent	0.112628		220	present	absent	0.104019		220	absent	absent	0.119936		220	present	absent	0.111566
221	absent	absent	0.019797		221	absent	absent	0.020528		221	present	absent	0.112628		221	absent	absent	0.103483		221	present	present	0.11976		221	absent	absent	0.111146
222	absent	absent	0.019695		222	absent	absent	0.020224		222	present	absent	0.112628		222	absent	absent	0.103393		222	absent	absent	0.1173		222	present	present	0.110515
223	present	absent	0.019594		223	present	absent	0.020072		223	absent	absent	0.111872		223	absent	absent	0.103304		223	present	absent	0.117212		223	absent	absent	0.1102
224	absent	absent	0.019492		224	absent	absent	0.020072		224	present	absent	0.111683		224	absent	absent	0.103125		224	present	absent	0.115718		224	absent	absent	0.10999
225	absent	absent	0.019391		225	present	absent	0.019464		225	absent	absent	0.110737		225	present	absent	0.102857		225	present	absent	0.114224		225	absent	absent	0.109675
226	absent	absent	0.019086		226	present	present	0.01916		226	absent	absent	0.109035		226	present	absent	0.102678		226	present	absent	0.114049		226	absent	present	0.109465
227	present	absent	0.018985		227	absent	absent	0.019008		227	absent	absent	0.108751		227	absent	absent	0.101963		227	absent	absent	0.113785		227	present	absent	0.109044
228	present	absent	0.018883		228	present	absent	0.018856		228	present	absent	0.108278		228	present	absent	0.101785		228	absent	absent	0.112731		228	absent	absent	0.108729
229	present	absent	0.018883		229	present	absent	0.0184		229	present	absent	0.108184		229	absent	absent	0.101695		229	absent	present	0.112643		229	absent	absent	0.106943
230	present	absent	0.018578		230	present	absent	0.018095		230	absent	absent	0.107995		230	present	absent	0.101606		230	present	absent	0.10948		230	absent	absent	0.106733
231	absent	absent	0.018477		231	absent	absent	0.018095		231	present	absent	0.107522		231	present	absent	0.10098		231	absent	absent	0.108689		231	present	present	0.106523
232	absent	absent	0.018274		232	absent	absent	0.018095		232	absent	absent	0.106955		232	absent	absent	0.10098		232	present	absent	0.107459		232	absent	absent	0.106523
233	present	absent	0.017868		233	absent	absent	0.018095		233	absent	absent	0.106765		233	absent	absent	0.10098		233	absent	absent	0.105174		233	present	absent	0.105788
234	present	absent	0.017766		234	present	absent	0.017943		234	present	absent	0.105914		234	absent	absent	0.10098		234	absent	absent	0.10412		234	present	absent	0.105578
235	present	absent	0.017665		235	absent	absent	0.017943		235	present	absent	0.10582		235	absent	absent	0.099908		235	absent	absent	0.10289		235	absent	absent	0.104842
236	present	absent	0.017563		236	present	absent	0.017487		236	absent	absent	0.105536		236	absent	absent	0.099551		236	absent	absent	0.101923		236	present	absent	0.104317
237	absent	absent	0.017462		237	present	present	0.017183		237	absent	absent	0.105536		237	absent	absent	0.099104		237	present	absent	0.100166		237	present	absent	0.103897
238	present	absent	0.01736		238	present	absent	0.017183		238	absent	absent	0.105536		238	present	absent	0.099014		238	present	absent	0.099815		238	present	absent	0.103267
239	present	absent	0.01736		239	absent	absent	0.017183		239	present	present	0.104874		239	absent	absent	0.098836		239	absent	absent	0.097706		239	present	absent	0.102846
240	present	absent	0.017259		240	absent	absent	0.017183		240	absent	absent	0.104874		240	absent	absent	0.098836		240	present	absent	0.097003		240	present	absent	0.102741
241	absent	absent	0.017259		241	absent	absent	0.017031		241	present	present	0.104023		241	absent	absent	0.098657		241	absent	absent	0.095773		241	present	present	0.102111
242	present	absent	0.017056		242	absent	absent	0.016879		242	present	absent	0.10355		242	present	absent	0.098568		242	absent	absent	0.093928		242	present	absent	0.101481
243	absent	absent	0.016954		243	present	present	0.016575		243	absent	absent	0.102699		243	absent	absent	0.0983		243	absent	absent	0.093488		243	present	absent	0.101271
244	absent	absent	0.016548		244	present	absent	0.016575		244	absent	absent	0.102699		244	present	absent	0.098121		244	absent	absent	0.093049		244	absent	absent	0.10064
245	absent	absent	0.016447		245	absent	absent	0.016423		245	absent	absent	0.102226		245	absent	absent	0.098121		245	absent	absent	0.091643		245	absent	absent	0.099275
246	present	absent	0.016345		246	present	present	0.016119		246	present	absent	0.101848		246	present	absent	0.098031		246	absent	present	0.091467		246	absent	absent	0.098959
247	present	absent	0.016243		247	present	absent	0.015967		247	absent	absent	0.101753		247	absent	absent	0.097942		247	present	absent	0.090237		247	present	absent	0.098644
248	present	absent	0.016142		248	absent	present	0.015815		248	absent	absent	0.100997		248	absent	absent	0.097763		248	present	absent	0.090237		248	absent	absent	0.097279
249	absent	absent	0.015837		249	present	absent	0.015662		249	absent	absent	0.100619		249	absent	absent	0.097317		249	absent	absent	0.087426		249	present	absent	0.097069
250	absent	absent	0.015533		250	absent	absent	0.015662		250	absent	absent	0.100619		250	absent	absent	0.097048		250	present	present	0.084878		250	present	absent	0.096858
251	absent	absent	0.015431		251	absent	absent	0.015662		251	absent	absent	0.10024		251	present	absent	0.096691		251	absent	absent	0.084175		251	absent	absent	0.096648
252	absent	absent	0.01533		252	absent	absent	0.015662		252	absent	absent	0.099105		252	present	absent	0.096691		252	absent	absent	0.083735		252	present	present	0.094862
253	absent	absent	0.015127		253	present	absent	0.01551		253	present	absent	0.098727		253	present	absent	0.096423		253	absent	absent	0.079606		253	absent	absent	0.094547
254	present	absent	0.015025		254	present	absent	0.015206		254	present	absent	0.098538		254	absent	absent	0.096244		254	absent	absent	0.078639		254	present	absent	0.094442
255	present	absent	0.014416		255	absent	absent	0.015206		255	absent	absent	0.098444		255	present	absent	0.095976		255	absent	absent	0.077936		255	absent	absent	0.094442
256	present	absent	0.014315		256	absent	absent	0.015206		256	absent	absent	0.098444		256	absent	absent	0.095351		256	present	present	0.076706		256	absent	absent	0.094127
257	present	absent	0.014112		257	absent	absent	0.015054		257	absent	absent	0.098349		257	present	absent	0.095261		257	absent	absent	0.076706		257	present	absent	0.093917
258	present	absent	0.013705		258	present	absent	0.014902		258	present	absent	0.097971		258	absent	absent	0.094993		258	absent	absent	0.075212		258	present	absent	0.093707
259	absent	absent	0.013705		259	present	present	0.01475		259	absent	absent	0.097876		259	absent	absent	0.094457		259	present	absent	0.074597		259	absent	absent	0.093602
260	absent	absent	0.013502		260	absent	absent	0.014598		260	absent	absent	0.097592		260	present	absent	0.094368		260	present	absent	0.073455		260	present	absent	0.093392
261	present	absent	0.013401		261	absent	absent	0.014598		261	absent	absent	0.097025		261	absent	absent	0.094278		261	present	absent	0.072401		261	absent	absent	0.093392
262	absent	absent	0.013299		262	absent	absent	0.014598		262	absent	absent	0.096647		262	absent	absent	0.093653		262	present	absent	0.072313		262	absent	absent	0.091606
263	absent	absent	0.013299		263	absent	absent	0.014598		263	absent	absent	0.096458		263	present	absent	0.093563		263	absent	present	0.071786		263	absent	absent	0.090975
264	absent	absent	0.012893		264	present	absent	0.014446		264	present	absent	0.096363		264	absent	absent	0.093385		264	present	absent	0.071786		264	present	absent	0.090555
265	present	absent	0.012792		265	absent	present	0.014294		265	present	absent	0.095985		265	present	absent	0.093027		265	present	present	0.07038		265	absent	absent	0.089925
266	present	absent	0.01269		266	present	absent	0.014142		266	present	absent	0.095512		266	absent	absent	0.093027		266	present	absent	0.069765		266	absent	absent	0.08982
267	present	absent	0.012589		267	present	absent	0.01399		267	present	absent	0.095512		267	absent	absent	0.093027		267	present	absent	0.068535		267	present	absent	0.0894
268	present	absent	0.012487		268	absent	absent	0.01399		268	absent	absent	0.095228		268	absent	absent	0.092938		268	present	absent	0.066514		268	present	absent	0.088244
269	absent	absent	0.012386		269	absent	present	0.013382		269	absent	absent	0.095039		269	absent	absent	0.092848		269	absent	absent	0.06379		269	absent	absent	0.088244
270	absent	absent	0.012386		270	absent	absent	0.013077		270	absent	absent	0.094755		270	absent	absent	0.092312		270	absent	absent	0.063087		270	absent	absent	0.088244
271	absent	absent	0.012284		271	absent	absent	0.013077		271	present	absent	0.093526		271	present	absent	0.092133		271	present	absent	0.058957		271	present	absent	0.088139
272	absent	absent	0.012183		272	present	absent	0.012925		272	present	absent	0.093337		272	present	absent	0.091865		272	present	absent	0.057727		272	absent	absent	0.087194
273	present	absent	0.012081		273	absent	absent	0.012925		273	absent	absent	0.093337		273	present	absent	0.091776		273	absent	absent	0.055531		273	present	absent	0.086668
274	absent	absent	0.011777		274	absent	absent	0.012773		274	absent	absent	0.093337		274	present	absent	0.091508		274	present	present	0.05105		274	present	absent	0.086458
275	absent	absent	0.011777		275	present	absent	0.012621		275	absent	absent	0.093337		275	present	absent	0.091419		275	present	absent	0.05061		275	present	absent	0.086353
276	absent	absent	0.011777		276	absent	absent	0.012621		276	absent	absent	0.092391		276	present	absent	0.091329		276	absent	absent	0.050434		276	present	present	0.085303
277	present	absent	0.011573		277	present	absent	0.012469		277	present	absent	0.09154		277	present	absent	0.09115		277	present	absent	0.049907		277	present	present	0.083832
278	present	absent	0.01137		278	absent	absent	0.012469		278	absent	absent	0.091351		278	present	absent	0.090614		278	present	absent	0.049292		278	absent	absent	0.083517
279	present	absent	0.011167		279	absent	absent	0.012469		279	absent	absent	0.091162		279	present	absent	0.090525		279	absent	absent	0.048501		279	absent	absent	0.083307
280	present	absent	0.010964		280	present	absent	0.012317		280	present	absent	0.090689		280	absent	absent	0.089721		280	present	absent	0.04692		280	absent	absent	0.082886
281	absent	absent	0.010964		281	present	absent	0.012165		281	present	absent	0.090122		281	present	absent	0.089631		281	absent	absent	0.045866		281	absent	absent	0.082046
282	present	absent	0.010761		282	absent	absent	0.012165		282	absent	absent	0.090122		282	absent	absent	0.089631		282	present	absent	0.044987		282	present	absent	0.081836
283	present	absent	0.010761		283	absent	absent	0.012013		283	present	absent	0.089649		283	present	absent	0.088827		283	absent	absent	0.044811		283	present	absent	0.081626
284	absent	absent	0.010761		284	absent	absent	0.012013		284	present	absent	0.089649		284	present	absent	0.088648		284	present	absent	0.044372		284	absent	present	0.080995
285	absent	absent	0.010761		285	absent	absent	0.012013		285	present	present	0.089554		285	present	absent	0.088648		285	absent	absent	0.044196		285	absent	absent	0.078369
286	absent	absent	0.010761		286	present	absent	0.011861		286	present	absent	0.089176		286	present	absent	0.088559		286	present	present	0.04279		286	absent	absent	0.077634
287	present	absent	0.010558		287	absent	absent	0.011861		287	absent	absent	0.089176		287	absent	absent	0.088559		287	absent	absent	0.042702		287	absent	absent	0.077214
288	absent	absent	0.010558		288	absent	absent	0.011861		288	absent	absent	0.08823		288	absent	absent	0.087933		288	present	absent	0.042527		288	present	absent	0.076688
289	present	absent	0.010355		289	absent	absent	0.011861		289	present	absent	0.087285		289	absent	absent	0.087844		289	absent	absent	0.042263		289	absent	absent	0.075743
290	present	absent	0.010355		290	present	present	0.011557		290	absent	absent	0.08719		290	absent	absent	0.087755		290	present	absent	0.039715		290	absent	absent	0.075218
291	absent	absent	0.010355		291	present	absent	0.011557		291	absent	absent	0.086906		291	absent	absent	0.087665		291	absent	absent	0.038836		291	absent	absent	0.075218
292	absent	absent	0.010254		292	absent	absent	0.011557		292	absent	absent	0.086244		292	absent	absent	0.087576		292	absent	absent	0.038133		292	absent	absent	0.074482
293	present	absent	0.010051		293	present	absent	0.011253		293	present	absent	0.085393		293	absent	absent	0.087397		293	absent	absent	0.037079		293	present	absent	0.073957
294	absent	absent	0.010051		294	absent	absent	0.011253		294	absent	absent	0.084542		294	absent	absent	0.086861		294	absent	absent	0.03664		294	absent	present	0.073537
295	absent	absent	0.009949		295	absent	present	0.011101		295	present	absent	0.084164		295	present	absent	0.086682		295	present	absent	0.036464		295	absent	absent	0.073537
296	present	absent	0.009848		296	present	absent	0.011101		296	present	absent	0.084069		296	present	absent	0.086682		296	present	absent	0.03541		296	absent	absent	0.072906
297	present	absent	0.009848		297	absent	absent	0.011101		297	present	absent	0.084069		297	absent	absent	0.086682		297	present	absent	0.032598		297	present	absent	0.072591
298	absent	absent	0.009848		298	absent	absent	0.011101		298	present	absent	0.083597		298	present	absent	0.086593		298	present	absent	0.032071		298	present	absent	0.072066
299	absent	absent	0.009645		299	absent	absent	0.011101		299	present	absent	0.083407		299	absent	absent	0.086504		299	absent	absent	0.031631		299	present	absent	0.071541
300	present	absent	0.00934		300	present	absent	0.010949		300	present	absent	0.083218		300	absent	absent	0.086325		300	absent	absent	0.03128		300	absent	absent	0.068494
301	absent	absent	0.00934		301	present	absent	0.010949		301	present	absent	0.083218		301	present	absent	0.085967		301	absent	absent	0.030577		301	present	absent	0.068389
302	absent	absent	0.00934		302	absent	absent	0.010949		302	present	absent	0.082935		302	absent	absent	0.085431		302	present	present	0.028732		302	present	absent	0.067759
303	absent	absent	0.00934		303	absent	absent	0.010796		303	absent	absent	0.08284		303	absent	absent	0.085342		303	present	absent	0.028644		303	absent	absent	0.067654
304	present	absent	0.009035		304	present	present	0.010644		304	absent	absent	0.08284		304	present	absent	0.085252		304	absent	absent	0.028205		304	absent	absent	0.067023
305	absent	absent	0.008934		305	absent	absent	0.010644		305	present	absent	0.081705		305	absent	absent	0.084984		305	absent	absent	0.028029		305	present	absent	0.065868
306	present	absent	0.008832		306	present	absent	0.010492		306	absent	absent	0.079909		306	present	absent	0.084895		306	absent	present	0.027502		306	present	absent	0.065763
307	present	absent	0.008731		307	present	absent	0.010492		307	present	absent	0.079625		307	absent	absent	0.084895		307	absent	absent	0.027414		307	absent	present	0.065027
308	present	absent	0.008731		308	absent	absent	0.010492		308	present	absent	0.078585		308	absent	absent	0.084806		308	present	absent	0.02592		308	present	absent	0.064607
309	present	absent	0.008629		309	absent	absent	0.010492		309	absent	absent	0.077355		309	absent	absent	0.084716		309	present	absent	0.025569		309	present	absent	0.064607
310	absent	absent	0.008629		310	absent	absent	0.01034		310	absent	absent	0.077166		310	absent	absent	0.084269		310	present	present	0.024778		310	absent	absent	0.064607
311	absent	present	0.008426		311	present	absent	0.010188		311	present	absent	0.076977		311	absent	absent	0.08418		311	present	absent	0.024778		311	absent	absent	0.064187
312	absent	absent	0.008426		312	present	absent	0.010188		312	present	absent	0.076599		312	absent	absent	0.084091		312	present	present	0.02469		312	absent	absent	0.064082
313	absent	absent	0.008426		313	absent	absent	0.010188		313	present	absent	0.076599		313	absent	absent	0.083823		313	present	absent	0.024251		313	absent	absent	0.063872
314	absent	absent	0.008426		314	absent	absent	0.010188		314	present	absent	0.076315		314	absent	absent	0.083465		314	present	absent	0.024163		314	present	absent	0.062821
315	absent	absent	0.008325		315	absent	absent	0.010036		315	absent	absent	0.075558		315	absent	absent	0.083376		315	present	absent	0.024075		315	absent	absent	0.062716
316	present	absent	0.008223		316	absent	absent	0.010036		316	absent	absent	0.075275		316	present	absent	0.083286		316	present	absent	0.024075		316	present	absent	0.062401
317	absent	absent	0.008223		317	absent	absent	0.010036		317	present	absent	0.07518		317	present	absent	0.083197		317	absent	absent	0.023899		317	present	present	0.061771
318	absent	absent	0.008223		318	absent	absent	0.009884		318	absent	absent	0.07518		318	absent	present	0.082929		318	present	absent	0.022933		318	present	absent	0.061771
319	present	absent	0.00802		319	absent	absent	0.009732		319	present	absent	0.074802		319	absent	absent	0.082661		319	present	absent	0.022581		319	absent	absent	0.061771
320	present	absent	0.00802		320	present	absent	0.00958		320	absent	absent	0.074802		320	absent	absent	0.082125		320	absent	absent	0.022406		320	absent	absent	0.06093
321	absent	absent	0.007919		321	absent	absent	0.00958		321	absent	absent	0.074518		321	absent	absent	0.082035		321	absent	absent	0.022142		321	absent	absent	0.058934
322	present	absent	0.007817		322	absent	absent	0.009428		322	present	absent	0.07414		322	absent	absent	0.081052		322	present	present	0.021615		322	absent	absent	0.057254
323	absent	absent	0.007716		323	present	absent	0.008972		323	present	absent	0.073762		323	absent	absent	0.080338		323	absent	absent	0.021439		323	absent	absent	0.057149
324	absent	absent	0.007716		324	present	absent	0.008972		324	present	absent	0.073478		324	present	absent	0.080159		324	absent	absent	0.021351		324	present	absent	0.057044
325	absent	absent	0.007716		325	present	absent	0.008972		325	present	absent	0.071492		325	present	present	0.080069		325	present	present	0.021088		325	absent	absent	0.057044
326	absent	absent	0.007614		326	present	present	0.00882		326	present	absent	0.07083		326	absent	absent	0.079712		326	present	present	0.021		326	absent	absent	0.055993
327	present	absent	0.007411		327	present	present	0.00882		327	present	absent	0.070736		327	absent	absent	0.079533		327	absent	absent	0.020648		327	absent	absent	0.054942
328	absent	absent	0.007411		328	present	absent	0.00882		328	absent	absent	0.070263		328	present	absent	0.079265		328	absent	absent	0.020385		328	absent	absent	0.054837
329	absent	absent	0.007411		329	present	present	0.008668		329	absent	absent	0.069979		329	present	absent	0.079176		329	present	absent	0.020297		329	present	absent	0.054417
330	absent	absent	0.007411		330	absent	present	0.008668		330	absent	absent	0.069128		330	absent	absent	0.078818		330	absent	absent	0.020297		330	absent	absent	0.053682
331	absent	absent	0.00731		331	present	absent	0.008668		331	present	absent	0.068655		331	present	absent	0.078729		331	present	absent	0.020209		331	present	absent	0.053262
332	absent	absent	0.00731		332	absent	absent	0.008668		332	absent	absent	0.068182		332	present	absent	0.07864		332	present	absent	0.019682		332	absent	absent	0.053052
333	present	present	0.007208		333	absent	absent	0.008668		333	present	absent	0.067615		333	absent	absent	0.07855		333	absent	absent	0.019418		333	present	absent	0.051896
334	present	absent	0.007208		334	absent	absent	0.008668		334	present	absent	0.066291		334	absent	absent	0.078193		334	absent	absent	0.019155		334	absent	absent	0.051791
335	absent	absent	0.007208		335	present	present	0.008516		335	present	absent	0.065629		335	present	absent	0.078103		335	present	absent	0.019067		335	present	absent	0.051476
336	present	absent	0.007107		336	present	absent	0.008363		336	present	absent	0.064589		336	absent	absent	0.078103		336	absent	absent	0.018979		336	absent	absent	0.051476
337	absent	absent	0.007107		337	absent	absent	0.008363		337	absent	absent	0.064589		337	absent	absent	0.077389		337	present	present	0.018627		337	absent	absent	0.051161
338	absent	absent	0.007107		338	present	present	0.008211		338	present	present	0.064021		338	absent	absent	0.077299		338	absent	absent	0.018452		338	present	absent	0.051056
339	absent	absent	0.007107		339	present	present	0.008211		339	absent	absent	0.063832		339	present	present	0.07712		339	absent	absent	0.0181		339	absent	absent	0.05095
340	absent	absent	0.007005		340	present	absent	0.008211		340	present	present	0.062792		340	present	absent	0.076942		340	present	absent	0.017749		340	present	absent	0.050845
341	absent	absent	0.007005		341	absent	absent	0.008211		341	present	absent	0.062792		341	present	absent	0.076495		341	present	absent	0.017661		341	present	absent	0.050635
342	absent	absent	0.006903		342	absent	absent	0.008059		342	present	absent	0.062414		342	absent	absent	0.076495		342	present	absent	0.017573		342	absent	absent	0.050635
343	absent	absent	0.006903		343	present	absent	0.007907		343	present	absent	0.06213		343	present	absent	0.075869		343	present	absent	0.017222		343	absent	absent	0.05053
344	present	absent	0.006802		344	absent	absent	0.007907		344	present	absent	0.06213		344	present	present	0.075512		344	absent	absent	0.016606		344	present	absent	0.050425
345	present	absent	0.006802		345	absent	absent	0.007907		345	absent	absent	0.06213		345	present	absent	0.075512		345	present	absent	0.016079		345	absent	absent	0.049795
346	present	absent	0.006802		346	absent	absent	0.007755		346	absent	absent	0.061657		346	present	absent	0.075154		346	absent	absent	0.015991		346	present	absent	0.04948
347	absent	absent	0.006802		347	absent	absent	0.007755		347	present	absent	0.061468		347	present	present	0.075065		347	present	absent	0.015552		347	absent	absent	0.048324
348	absent	absent	0.0067		348	absent	absent	0.007755		348	present	absent	0.06109		348	absent	absent	0.074618		348	present	present	0.015376		348	absent	absent	0.047904
349	absent	absent	0.0067		349	absent	present	0.007603		349	absent	absent	0.06005		349	absent	absent	0.074529		349	present	absent	0.015289		349	present	absent	0.047484
350	absent	absent	0.0067		350	present	present	0.007603		350	present	absent	0.05986		350	absent	absent	0.074529		350	present	absent	0.015201		350	absent	absent	0.047274
351	absent	absent	0.006599		351	present	absent	0.007603		351	present	absent	0.058158		351	present	absent	0.07435		351	present	present	0.015025		351	present	present	0.047169
352	absent	absent	0.006599		352	present	absent	0.007603		352	present	absent	0.056267		352	present	absent	0.074261		352	present	absent	0.014937		352	absent	absent	0.047064
353	present	absent	0.006294		353	present	absent	0.007603		353	absent	absent	0.055889		353	absent	absent	0.073725		353	present	absent	0.014849		353	absent	absent	0.046853
354	absent	absent	0.006294		354	absent	absent	0.007603		354	present	absent	0.055794		354	present	absent	0.073546		354	present	absent	0.014849		354	absent	absent	0.046853
355	present	absent	0.006193		355	absent	absent	0.007603		355	absent	absent	0.05551		355	absent	absent	0.073546		355	absent	absent	0.014849		355	absent	absent	0.046748
356	present	absent	0.006193		356	absent	absent	0.007603		356	present	absent	0.05447		356	absent	absent	0.072831		356	present	present	0.014761		356	present	absent	0.046328
357	absent	absent	0.006193		357	present	absent	0.007451		357	present	absent	0.053808		357	present	absent	0.072652		357	absent	absent	0.014761		357	present	present	0.046013
358	absent	absent	0.006193		358	absent	absent	0.007451		358	present	absent	0.053619		358	absent	absent	0.072652		358	absent	absent	0.014586		358	present	absent	0.045278
359	absent	absent	0.006091		359	absent	absent	0.007451		359	absent	absent	0.052011		359	absent	absent	0.072205		359	present	absent	0.014234		359	present	absent	0.043912
360	absent	absent	0.006091		360	present	present	0.007299		360	present	absent	0.051444		360	absent	absent	0.072205		360	present	absent	0.014058		360	absent	absent	0.043177
361	present	absent	0.00599		361	present	absent	0.007299		361	absent	absent	0.051255		361	present	absent	0.071848		361	absent	absent	0.014058		361	absent	absent	0.042861
362	present	absent	0.00599		362	absent	absent	0.007299		362	absent	absent	0.050593		362	present	absent	0.071759		362	present	absent	0.013619		362	present	absent	0.042546
363	present	absent	0.00599		363	absent	absent	0.007299		363	absent	absent	0.049931		363	present	absent	0.071491		363	present	absent	0.013355		363	present	absent	0.041286
364	absent	absent	0.00599		364	absent	present	0.007147		364	absent	absent	0.049647		364	present	absent	0.070508		364	absent	absent	0.013092		364	present	absent	0.041286
365	absent	absent	0.00599		365	absent	absent	0.007147		365	absent	absent	0.048607		365	absent	absent	0.070508		365	absent	absent	0.013004		365	absent	absent	0.04097
366	absent	absent	0.00599		366	absent	present	0.006995		366	absent	absent	0.048513		366	absent	absent	0.070508		366	present	absent	0.01274		366	absent	absent	0.04097
367	present	absent	0.005888		367	present	absent	0.006995		367	present	absent	0.048323		367	present	absent	0.07015		367	absent	absent	0.01274		367	present	absent	0.04055
368	present	absent	0.005888		368	absent	absent	0.006995		368	present	absent	0.045108		368	absent	absent	0.070061		368	present	absent	0.012477		368	absent	absent	0.04034
369	present	absent	0.005888		369	absent	absent	0.006995		369	absent	absent	0.045108		369	present	absent	0.069971		369	present	absent	0.012301		369	present	present	0.04013
370	present	absent	0.005888		370	absent	absent	0.006995		370	absent	absent	0.044635		370	absent	absent	0.069882		370	present	absent	0.012213		370	present	absent	0.040025
371	absent	absent	0.005888		371	present	present	0.006843		371	present	absent	0.044352		371	absent	absent	0.069614		371	absent	absent	0.012125		371	present	absent	0.039815
372	absent	absent	0.005888		372	present	absent	0.006843		372	absent	absent	0.042177		372	absent	absent	0.069614		372	present	absent	0.01195		372	absent	absent	0.039815
373	absent	absent	0.005888		373	present	absent	0.006843		373	absent	present	0.04142		373	present	absent	0.069435		373	present	absent	0.01195		373	absent	absent	0.03971
374	absent	absent	0.005888		374	absent	absent	0.006843		374	present	absent	0.040285		374	present	absent	0.068899		374	absent	absent	0.01195		374	absent	absent	0.03908
375	absent	absent	0.005787		375	absent	absent	0.006843		375	present	absent	0.039812		375	absent	absent	0.068899		375	absent	absent	0.01195		375	absent	absent	0.038869
376	absent	absent	0.005787		376	absent	present	0.006691		376	absent	absent	0.039718		376	present	absent	0.068542		376	absent	absent	0.011862		376	absent	absent	0.038869
377	present	present	0.005685		377	present	present	0.006691		377	present	absent	0.039434		377	present	absent	0.068363		377	absent	absent	0.011774		377	present	absent	0.038344
378	present	absent	0.005685		378	present	absent	0.006691		378	absent	absent	0.038205		378	absent	absent	0.068273		378	absent	absent	0.011686		378	absent	absent	0.038344
379	absent	absent	0.005685		379	present	absent	0.006691		379	absent	absent	0.037637		379	present	absent	0.067827		379	present	absent	0.011598		379	present	absent	0.038239
380	absent	absent	0.005685		380	absent	absent	0.006691		380	absent	absent	0.036313		380	present	absent	0.067827		380	present	absent	0.011598		380	present	absent	0.038029
381	absent	absent	0.005685		381	present	absent	0.006539		381	absent	absent	0.036219		381	present	present	0.067737		381	present	absent	0.011598		381	present	absent	0.037819
382	absent	absent	0.005584		382	absent	absent	0.006539		382	absent	absent	0.035935		382	absent	absent	0.067559		382	absent	absent	0.011598		382	absent	absent	0.037189
383	present	absent	0.005482		383	absent	absent	0.006539		383	absent	absent	0.035841		383	absent	absent	0.06729		383	absent	absent	0.011598		383	absent	absent	0.037084
384	absent	absent	0.005482		384	absent	absent	0.006539		384	absent	absent	0.03499		384	present	absent	0.066933		384	present	absent	0.01151		384	absent	present	0.036768
385	absent	absent	0.005482		385	absent	present	0.006387		385	present	absent	0.034138		385	absent	absent	0.066754		385	absent	absent	0.01151		385	present	absent	0.036453
386	absent	absent	0.005482		386	present	absent	0.006387		386	present	present	0.034044		386	present	absent	0.066576		386	present	absent	0.011422		386	absent	absent	0.036348
387	present	absent	0.005381		387	absent	absent	0.006387		387	present	absent	0.033855		387	absent	absent	0.066576		387	present	absent	0.011335		387	absent	absent	0.036348
388	absent	absent	0.005381		388	absent	absent	0.006387		388	absent	absent	0.033098		388	absent	absent	0.066039		388	absent	absent	0.011335		388	present	absent	0.036243
389	absent	absent	0.005381		389	absent	absent	0.006387		389	absent	absent	0.032625		389	absent	absent	0.065861		389	present	absent	0.011247		389	absent	absent	0.036138
390	absent	absent	0.005381		390	absent	present	0.006235		390	absent	absent	0.032153		390	absent	absent	0.065682		390	present	absent	0.011247		390	present	absent	0.035823
391	present	present	0.005279		391	present	present	0.006235		391	present	absent	0.031963		391	absent	absent	0.065503		391	present	absent	0.011159		391	present	absent	0.035403
392	present	absent	0.005279		392	present	absent	0.006235		392	present	present	0.031491		392	present	present	0.065056		392	present	absent	0.011159		392	absent	absent	0.035403
393	absent	absent	0.005279		393	present	absent	0.006235		393	present	absent	0.031112		393	absent	absent	0.064967		393	present	absent	0.011159		393	absent	absent	0.035088
394	present	absent	0.005178		394	present	absent	0.006235		394	present	absent	0.031018		394	absent	absent	0.064967		394	present	absent	0.011159		394	present	absent	0.034142
395	present	absent	0.005178		395	absent	absent	0.006235		395	absent	absent	0.031018		395	absent	absent	0.064878		395	present	absent	0.011159		395	absent	absent	0.034142
396	present	absent	0.005178		396	present	present	0.006083		396	present	absent	0.03045		396	present	absent	0.064788		396	absent	absent	0.011159		396	present	present	0.034037
397	absent	absent	0.005178		397	present	absent	0.006083		397	present	absent	0.029883		397	present	absent	0.064341		397	present	absent	0.011071		397	present	absent	0.033827
398	present	absent	0.005076		398	present	absent	0.006083		398	absent	absent	0.02941		398	absent	absent	0.064163		398	absent	absent	0.011071		398	present	absent	0.033617
399	absent	absent	0.005076		399	present	absent	0.006083		399	absent	absent	0.027992		399	absent	absent	0.064073		399	present	absent	0.010983		399	absent	absent	0.033512
400	present	absent	0.004975		400	present	absent	0.006083		400	absent	absent	0.027708		400	present	absent	0.063805		400	present	absent	0.010807		400	present	absent	0.032986
401	present	absent	0.004975		401	absent	absent	0.006083		401	absent	absent	0.027424		401	absent	absent	0.063716		401	absent	absent	0.010807		401	absent	absent	0.032776
402	absent	absent	0.004975		402	absent	absent	0.006083		402	present	absent	0.027235		402	present	absent	0.063537		402	present	absent	0.01072		402	present	absent	0.032566
403	absent	absent	0.004975		403	absent	absent	0.006083		403	absent	absent	0.026668		403	present	absent	0.063359		403	present	absent	0.01072		403	present	absent	0.032566
404	present	absent	0.004873		404	absent	absent	0.006083		404	absent	absent	0.026195		404	present	absent	0.062733		404	present	absent	0.010632		404	absent	absent	0.032146
405	present	absent	0.004873		405	absent	absent	0.006083		405	absent	absent	0.026195		405	absent	absent	0.062376		405	absent	absent	0.010632		405	absent	absent	0.031936
406	present	absent	0.004873		406	present	absent	0.00593		406	present	absent	0.0261		406	present	present	0.062197		406	absent	absent	0.010368		406	present	absent	0.031516
407	present	absent	0.004873		407	present	absent	0.00593		407	present	absent	0.025533		407	absent	absent	0.062197		407	absent	absent	0.010368		407	absent	absent	0.031201
408	present	absent	0.004873		408	present	absent	0.00593		408	absent	absent	0.025155		408	absent	absent	0.061929		408	present	absent	0.01028		408	absent	absent	0.031096
409	present	absent	0.004873		409	absent	absent	0.00593		409	present	absent	0.024966		409	present	absent	0.061571		409	absent	absent	0.01028		409	absent	absent	0.030465
410	absent	absent	0.004873		410	absent	absent	0.00593		410	present	absent	0.024871		410	present	absent	0.060946		410	present	present	0.010192		410	absent	absent	0.030045
411	absent	absent	0.004873		411	present	absent	0.005778		411	absent	absent	0.023831		411	absent	absent	0.060767		411	absent	absent	0.010192		411	present	absent	0.029835
412	absent	absent	0.004873		412	present	absent	0.005778		412	absent	absent	0.023831		412	present	absent	0.06041		412	absent	absent	0.010192		412	present	absent	0.02973
413	absent	absent	0.004873		413	present	absent	0.005778		413	present	absent	0.023642		413	absent	present	0.06032		413	absent	absent	0.010104		413	present	absent	0.02952
414	absent	absent	0.004873		414	absent	absent	0.005778		414	present	absent	0.023358		414	present	present	0.060141		414	absent	absent	0.010104		414	present	absent	0.028784
415	present	absent	0.004772		415	absent	absent	0.005778		415	absent	absent	0.022885		415	present	absent	0.060141		415	present	absent	0.010017		415	present	absent	0.028469
416	present	absent	0.004772		416	present	present	0.005626		416	present	absent	0.022601		416	absent	absent	0.059963		416	absent	absent	0.010017		416	absent	absent	0.028049
417	absent	absent	0.004772		417	present	present	0.005626		417	present	absent	0.022318		417	absent	absent	0.059873		417	absent	absent	0.009841		417	absent	present	0.027839
418	absent	absent	0.004772		418	absent	present	0.005626		418	absent	absent	0.022318		418	absent	absent	0.059427		418	absent	absent	0.009753		418	present	absent	0.027314
419	absent	absent	0.004772		419	present	absent	0.005626		419	absent	absent	0.022223		419	absent	absent	0.059069		419	present	present	0.009577		419	present	absent	0.026683
420	absent	absent	0.00467		420	present	absent	0.005626		420	absent	absent	0.021277		420	absent	absent	0.05889		420	absent	absent	0.009577		420	present	absent	0.026578
421	absent	absent	0.00467		421	absent	absent	0.005626		421	present	present	0.020899		421	absent	absent	0.058801		421	present	absent	0.009314		421	absent	absent	0.026578
422	absent	absent	0.00467		422	present	present	0.005474		422	absent	absent	0.020521		422	absent	absent	0.058712		422	absent	absent	0.009314		422	absent	absent	0.026578
423	absent	absent	0.00467		423	present	absent	0.005474		423	present	present	0.020048		423	absent	absent	0.058712		423	absent	absent	0.009314		423	present	present	0.026053
424	absent	absent	0.00467		424	present	absent	0.005474		424	absent	absent	0.01967		424	absent	absent	0.058622		424	present	absent	0.009226		424	absent	absent	0.025843
425	present	absent	0.004568		425	present	absent	0.005474		425	absent	absent	0.01967		425	present	absent	0.057907		425	absent	absent	0.009226		425	absent	absent	0.025738
426	present	absent	0.004568		426	absent	absent	0.005474		426	present	absent	0.019386		426	absent	absent	0.057729		426	absent	absent	0.009226		426	present	present	0.025423
427	absent	absent	0.004568		427	absent	absent	0.005474		427	present	absent	0.018535		427	present	absent	0.057371		427	present	absent	0.009138		427	present	absent	0.025318
428	absent	absent	0.004568		428	present	absent	0.005322		428	absent	absent	0.01844		428	absent	absent	0.057371		428	present	absent	0.009138		428	absent	absent	0.024897
429	absent	absent	0.004568		429	present	absent	0.005322		429	absent	absent	0.018346		429	absent	absent	0.057282		429	absent	absent	0.009138		429	absent	absent	0.024897
430	present	absent	0.004467		430	present	absent	0.005322		430	present	absent	0.017873		430	present	absent	0.057192		430	absent	absent	0.009138		430	present	absent	0.024057
431	present	absent	0.004467		431	present	absent	0.005322		431	present	absent	0.017873		431	present	present	0.057014		431	present	absent	0.00905		431	present	absent	0.023847
432	present	absent	0.004467		432	present	absent	0.005322		432	absent	absent	0.017873		432	present	absent	0.056924		432	present	absent	0.008962		432	absent	absent	0.022901
433	absent	absent	0.004467		433	absent	absent	0.005322		433	absent	absent	0.017873		433	present	absent	0.056746		433	absent	absent	0.008962		433	absent	absent	0.022901
434	absent	absent	0.004467		434	absent	absent	0.005322		434	absent	absent	0.017873		434	absent	absent	0.056567		434	present	absent	0.008874		434	absent	absent	0.022691
435	absent	absent	0.004467		435	absent	present	0.00517		435	present	absent	0.017778		435	absent	absent	0.056388		435	absent	absent	0.008874		435	absent	present	0.021641
436	absent	absent	0.004467		436	present	present	0.00517		436	present	absent	0.017306		436	present	absent	0.056209		436	absent	absent	0.008874		436	absent	absent	0.021326
437	present	absent	0.004365		437	present	absent	0.00517		437	absent	absent	0.017306		437	absent	absent	0.056209		437	absent	absent	0.008786		437	absent	absent	0.021221
438	present	absent	0.004365		438	present	absent	0.00517		438	absent	absent	0.017022		438	absent	absent	0.056209		438	present	absent	0.008699		438	present	absent	0.021116
439	present	absent	0.004365		439	present	absent	0.00517		439	absent	absent	0.016927		439	present	absent	0.05612		439	present	absent	0.008699		439	absent	absent	0.021116
440	present	absent	0.004365		440	present	absent	0.00517		440	present	absent	0.016738		440	present	absent	0.055852		440	present	absent	0.008699		440	absent	absent	0.021116
441	absent	absent	0.004365		441	present	absent	0.00517		441	present	absent	0.016644		441	present	present	0.055048		441	absent	absent	0.008699		441	present	absent	0.020905
442	absent	absent	0.004365		442	present	absent	0.00517		442	present	absent	0.01636		442	absent	absent	0.054422		442	present	absent	0.008611		442	present	absent	0.020695
443	absent	absent	0.004365		443	absent	absent	0.00517		443	absent	absent	0.01636		443	absent	absent	0.053707		443	present	absent	0.008611		443	absent	absent	0.020485
444	absent	present	0.004264		444	absent	absent	0.00517		444	present	absent	0.016076		444	absent	absent	0.053439		444	present	absent	0.008611		444	absent	absent	0.02017
445	present	absent	0.004264		445	absent	absent	0.00517		445	present	absent	0.016076		445	absent	absent	0.053082		445	absent	absent	0.008523		445	absent	absent	0.02017
446	present	absent	0.004264		446	absent	present	0.005018		446	absent	absent	0.01532		446	present	absent	0.052992		446	present	absent	0.008435		446	absent	absent	0.01996
447	absent	absent	0.004264		447	present	present	0.005018		447	present	absent	0.014847		447	present	absent	0.052903		447	absent	absent	0.008435		447	absent	absent	0.019645
448	absent	absent	0.004264		448	present	present	0.005018		448	absent	absent	0.014752		448	absent	absent	0.052814		448	absent	absent	0.008435		448	absent	absent	0.01954
449	absent	absent	0.004264		449	absent	present	0.005018		449	absent	absent	0.014752		449	absent	absent	0.052367		449	absent	absent	0.008435		449	present	absent	0.019435
450	absent	absent	0.004264		450	present	present	0.005018		450	absent	absent	0.014752		450	absent	absent	0.052099		450	present	absent	0.008347		450	present	absent	0.01912
451	absent	absent	0.004264		451	present	absent	0.005018		451	absent	absent	0.014469		451	present	absent	0.052009		451	absent	absent	0.008347		451	present	absent	0.018699
452	absent	absent	0.004264		452	present	absent	0.005018		452	absent	absent	0.014469		452	absent	absent	0.052009		452	absent	absent	0.008347		452	absent	absent	0.018384
453	absent	absent	0.004264		453	present	absent	0.005018		453	absent	absent	0.014185		453	present	absent	0.05192		453	present	present	0.008259		453	present	absent	0.018174
454	present	absent	0.004162		454	absent	absent	0.005018		454	absent	absent	0.01409		454	absent	absent	0.05192		454	absent	present	0.008259		454	present	absent	0.017439
455	present	absent	0.004162		455	absent	absent	0.005018		455	present	absent	0.013996		455	absent	absent	0.051384		455	present	absent	0.008259		455	absent	absent	0.017334
456	absent	absent	0.004162		456	absent	absent	0.005018		456	absent	absent	0.013996		456	present	absent	0.050937		456	present	absent	0.008259		456	absent	absent	0.017334
457	absent	absent	0.004162		457	absent	absent	0.005018		457	present	absent	0.013901		457	absent	absent	0.05049		457	absent	absent	0.008259		457	present	absent	0.017229
458	absent	absent	0.004162		458	absent	absent	0.005018		458	absent	absent	0.013807		458	absent	absent	0.050401		458	absent	absent	0.008259		458	present	absent	0.017124
459	absent	absent	0.004162		459	absent	absent	0.005018		459	absent	absent	0.013712		459	absent	absent	0.050311		459	absent	absent	0.008259		459	present	absent	0.016808
460	absent	absent	0.004162		460	present	present	0.004866		460	present	absent	0.013618		460	absent	absent	0.050222		460	present	absent	0.008084		460	absent	absent	0.016703
461	absent	absent	0.004061		461	present	present	0.004866		461	present	absent	0.013618		461	present	absent	0.049686		461	present	absent	0.008084		461	present	absent	0.016598
462	absent	absent	0.004061		462	present	absent	0.004866		462	absent	absent	0.013618		462	absent	absent	0.049686		462	present	present	0.007996		462	absent	absent	0.016493
463	absent	absent	0.004061		463	absent	absent	0.004866		463	absent	absent	0.013618		463	present	absent	0.049507		463	present	absent	0.007996		463	absent	present	0.016073
464	absent	absent	0.003959		464	absent	absent	0.004866		464	absent	absent	0.013618		464	present	absent	0.049328		464	present	absent	0.007908		464	absent	absent	0.016073
465	absent	absent	0.003959		465	absent	absent	0.004866		465	absent	absent	0.013523		465	absent	absent	0.049328		465	present	absent	0.007908		465	present	absent	0.015968
466	absent	absent	0.003959		466	present	present	0.004714		466	absent	absent	0.013334		466	absent	absent	0.048435		466	present	absent	0.00782		466	present	absent	0.015863
467	absent	absent	0.003959		467	present	present	0.004714		467	absent	absent	0.013334		467	absent	absent	0.048167		467	present	absent	0.00782		467	present	absent	0.015128
468	absent	absent	0.003959		468	present	absent	0.004714		468	absent	absent	0.013239		468	absent	absent	0.047988		468	absent	absent	0.00782		468	present	absent	0.015128
469	absent	absent	0.003959		469	present	absent	0.004714		469	present	absent	0.013145		469	present	absent	0.047899		469	absent	absent	0.007732		469	present	absent	0.015128
470	present	present	0.003858		470	present	absent	0.004714		470	absent	absent	0.01305		470	absent	absent	0.047899		470	absent	absent	0.007732		470	present	absent	0.015128
471	present	present	0.003858		471	present	absent	0.004714		471	absent	absent	0.012861		471	absent	absent	0.047809		471	present	present	0.007644		471	present	absent	0.015128
472	present	absent	0.003858		472	absent	absent	0.004714		472	absent	absent	0.012766		472	absent	absent	0.047631		472	present	present	0.007644		472	absent	absent	0.014602
473	present	absent	0.003858		473	absent	absent	0.004714		473	absent	absent	0.012766		473	present	absent	0.047362		473	absent	absent	0.007644		473	present	absent	0.014497
474	present	absent	0.003858		474	absent	absent	0.004714		474	present	absent	0.012672		474	present	absent	0.047273		474	absent	absent	0.007556		474	absent	absent	0.014497
475	present	absent	0.003858		475	absent	absent	0.004714		475	absent	absent	0.012577		475	absent	absent	0.046379		475	present	present	0.007469		475	absent	absent	0.014497
476	present	absent	0.003858		476	absent	absent	0.004714		476	absent	absent	0.012483		476	present	absent	0.04629		476	present	present	0.007469		476	absent	absent	0.014392
477	absent	absent	0.003858		477	absent	absent	0.004714		477	present	absent	0.012388		477	absent	absent	0.046201		477	present	absent	0.007469		477	present	absent	0.013972
478	absent	absent	0.003858		478	absent	present	0.004562		478	absent	absent	0.012388		478	absent	absent	0.045843		478	absent	absent	0.007469		478	absent	absent	0.013867
479	absent	absent	0.003858		479	present	present	0.004562		479	absent	absent	0.012388		479	present	absent	0.045218		479	absent	absent	0.007469		479	present	present	0.013762
480	absent	absent	0.003858		480	present	present	0.004562		480	absent	absent	0.012388		480	present	absent	0.045039		480	absent	absent	0.007469		480	present	present	0.013657
481	present	absent	0.003756		481	absent	present	0.004562		481	absent	absent	0.012388		481	absent	absent	0.045039		481	present	present	0.007381		481	present	absent	0.013552
482	present	absent	0.003756		482	present	absent	0.004562		482	present	absent	0.011821		482	present	absent	0.04486		482	present	absent	0.007381		482	absent	absent	0.013237
483	present	absent	0.003756		483	present	absent	0.004562		483	absent	absent	0.011821		483	absent	absent	0.044503		483	absent	absent	0.007381		483	absent	absent	0.013132
484	absent	absent	0.003756		484	present	absent	0.004562		484	absent	absent	0.011726		484	absent	absent	0.044414		484	absent	absent	0.007381		484	present	absent	0.013027
485	absent	absent	0.003756		485	present	absent	0.004562		485	absent	absent	0.011726		485	present	absent	0.044324		485	absent	absent	0.007381		485	absent	absent	0.013027
486	absent	absent	0.003756		486	present	absent	0.004562		486	absent	absent	0.011726		486	absent	absent	0.043341		486	absent	absent	0.007381		486	present	present	0.012501
487	absent	absent	0.003756		487	absent	absent	0.004562		487	absent	absent	0.011537		487	present	present	0.042984		487	present	absent	0.007293		487	present	absent	0.012396
488	present	absent	0.003655		488	absent	absent	0.004562		488	present	absent	0.011443		488	absent	absent	0.042894		488	present	absent	0.007293		488	absent	absent	0.012396
489	present	absent	0.003655		489	absent	absent	0.004562		489	absent	absent	0.011443		489	absent	absent	0.042358		489	present	absent	0.007293		489	present	absent	0.012186
490	present	absent	0.003655		490	absent	absent	0.004562		490	absent	absent	0.011159		490	absent	absent	0.042269		490	present	absent	0.007293		490	present	absent	0.012186
491	present	absent	0.003655		491	absent	absent	0.004562		491	present	absent	0.010875		491	absent	absent	0.04209		491	absent	absent	0.007293		491	absent	absent	0.012186
492	present	absent	0.003655		492	absent	present	0.00441		492	present	absent	0.010686		492	present	absent	0.042001		492	present	absent	0.007205		492	present	absent	0.012081
493	absent	absent	0.003655		493	present	absent	0.00441		493	absent	absent	0.010686		493	present	absent	0.041554		493	absent	absent	0.007205		493	absent	absent	0.011976
494	absent	absent	0.003655		494	present	absent	0.00441		494	absent	absent	0.010686		494	absent	absent	0.041554		494	present	present	0.007117		494	present	present	0.011766
495	absent	absent	0.003655		495	present	absent	0.00441		495	present	absent	0.010591		495	absent	absent	0.041107		495	present	absent	0.007117		495	absent	absent	0.011766
496	absent	absent	0.003655		496	present	absent	0.00441		496	absent	absent	0.010591		496	absent	absent	0.041107		496	present	absent	0.007117		496	absent	absent	0.011556
497	present	absent	0.003553		497	absent	absent	0.00441		497	absent	absent	0.010591		497	present	absent	0.041018		497	present	absent	0.007117		497	absent	absent	0.011556
498	present	absent	0.003553		498	absent	absent	0.00441		498	present	absent	0.010497		498	present	absent	0.04066		498	present	absent	0.007029		498	present	absent	0.011451
499	absent	absent	0.003553		499	absent	absent	0.00441		499	absent	absent	0.010402		499	absent	absent	0.04066		499	present	absent	0.007029		499	absent	absent	0.011451
500	absent	absent	0.003553		500	absent	absent	0.00441		500	absent	absent	0.010308		500	present	absent	0.040392		500	absent	absent	0.007029		500	absent	absent	0.011241
501	absent	absent	0.003553		501	absent	absent	0.00441		501	absent	absent	0.010308		501	absent	absent	0.039945		501	present	absent	0.006941		501	present	absent	0.011136
502	absent	absent	0.003553		502	absent	absent	0.00441		502	present	absent	0.010213		502	absent	absent	0.03932		502	present	absent	0.006941		502	present	absent	0.011136
503	absent	absent	0.003553		503	absent	absent	0.00441		503	absent	absent	0.010213		503	absent	absent	0.03932		503	present	absent	0.006941		503	absent	absent	0.011136
504	absent	absent	0.003553		504	absent	absent	0.00441		504	present	absent	0.010119		504	present	present	0.03923		504	present	absent	0.006941		504	present	absent	0.010925
505	present	present	0.003452		505	present	absent	0.004258		505	present	absent	0.010024		505	absent	absent	0.039141		505	present	absent	0.006853		505	present	absent	0.01082
506	present	absent	0.003452		506	present	absent	0.004258		506	present	absent	0.009929		506	absent	absent	0.038873		506	present	absent	0.006853		506	absent	absent	0.01061
507	present	absent	0.003452		507	present	absent	0.004258		507	present	absent	0.009835		507	absent	absent	0.038426		507	absent	absent	0.006853		507	present	absent	0.010505
508	present	absent	0.003452		508	present	absent	0.004258		508	present	absent	0.00974		508	absent	absent	0.038426		508	present	absent	0.006766		508	present	absent	0.0104
509	present	absent	0.003452		509	present	absent	0.004258		509	absent	absent	0.00974		509	absent	absent	0.038426		509	absent	absent	0.006766		509	absent	absent	0.0104
510	present	absent	0.003452		510	present	absent	0.004258		510	absent	absent	0.00974		510	absent	absent	0.038158		510	absent	absent	0.006678		510	absent	absent	0.0104
511	present	absent	0.003452		511	present	absent	0.004258		511	present	absent	0.009646		511	present	absent	0.037801		511	absent	absent	0.006678		511	absent	absent	0.0104
512	present	absent	0.003452		512	absent	absent	0.004258		512	absent	absent	0.009646		512	absent	absent	0.037622		512	absent	absent	0.006678		512	present	absent	0.010295
513	present	absent	0.003452		513	absent	absent	0.004258		513	absent	absent	0.009646		513	present	absent	0.037443		513	present	absent	0.00659		513	present	absent	0.010295
514	present	absent	0.003452		514	absent	absent	0.004258		514	present	absent	0.009551		514	present	present	0.037264		514	present	absent	0.00659		514	absent	absent	0.010295
515	absent	absent	0.003452		515	absent	absent	0.004258		515	absent	absent	0.009551		515	absent	absent	0.037175		515	present	absent	0.00659		515	absent	absent	0.010295
516	absent	absent	0.003452		516	absent	absent	0.004258		516	present	present	0.009457		516	present	absent	0.036907		516	absent	absent	0.00659		516	absent	absent	0.010295
517	absent	absent	0.003452		517	absent	absent	0.004258		517	present	absent	0.009362		517	present	absent	0.036639		517	absent	absent	0.00659		517	absent	absent	0.010295
518	present	present	0.00335		518	absent	absent	0.004258		518	present	absent	0.009362		518	present	absent	0.036013		518	absent	absent	0.00659		518	present	absent	0.01019
519	present	absent	0.00335		519	absent	absent	0.004258		519	absent	absent	0.009362		519	present	absent	0.036013		519	absent	present	0.006502		519	present	absent	0.010085
520	present	absent	0.00335		520	absent	absent	0.004258		520	present	absent	0.009267		520	present	absent	0.035745		520	present	absent	0.006502		520	absent	absent	0.010085
521	present	absent	0.00335		521	absent	present	0.004106		521	absent	absent	0.009267		521	absent	absent	0.035477		521	present	absent	0.006502		521	present	absent	0.00998
522	absent	absent	0.00335		522	absent	present	0.004106		522	absent	absent	0.009267		522	absent	absent	0.035388		522	absent	absent	0.006502		522	absent	absent	0.009875
523	absent	absent	0.00335		523	present	absent	0.004106		523	absent	absent	0.009173		523	absent	absent	0.035298		523	present	present	0.006414		523	present	absent	0.00977
524	absent	absent	0.00335		524	present	absent	0.004106		524	absent	absent	0.009173		524	present	absent	0.035209		524	present	absent	0.006414		524	present	absent	0.00956
525	absent	absent	0.00335		525	present	absent	0.004106		525	present	absent	0.009078		525	present	present	0.03503		525	absent	absent	0.006414		525	present	absent	0.009455
526	absent	absent	0.00335		526	present	absent	0.004106		526	absent	absent	0.009078		526	absent	absent	0.034673		526	absent	absent	0.006414		526	absent	absent	0.009455
527	absent	absent	0.00335		527	present	absent	0.004106		527	absent	absent	0.009078		527	absent	absent	0.034584		527	absent	absent	0.006414		527	absent	absent	0.009455
528	present	absent	0.003249		528	absent	absent	0.004106		528	absent	absent	0.009078		528	absent	absent	0.034315		528	absent	absent	0.006414		528	present	absent	0.00935
529	absent	absent	0.003249		529	absent	absent	0.004106		529	absent	absent	0.009078		529	absent	absent	0.034226		529	absent	absent	0.006414		529	present	absent	0.00935
530	absent	absent	0.003249		530	present	present	0.003954		530	present	absent	0.008984		530	absent	absent	0.034137		530	present	present	0.006326		530	absent	absent	0.00935
531	absent	absent	0.003249		531	present	absent	0.003954		531	present	absent	0.008984		531	absent	absent	0.034047		531	present	absent	0.006326		531	absent	absent	0.008929
532	absent	absent	0.003249		532	present	absent	0.003954		532	absent	absent	0.008984		532	absent	absent	0.034047		532	present	absent	0.006238		532	present	present	0.008824
533	absent	absent	0.003249		533	absent	absent	0.003954		533	absent	absent	0.008984		533	present	absent	0.033869		533	present	absent	0.006238		533	absent	absent	0.008824
534	absent	absent	0.003249		534	absent	absent	0.003954		534	present	absent	0.008889		534	present	absent	0.033779		534	absent	absent	0.006238		534	absent	absent	0.008824
535	present	absent	0.003147		535	absent	absent	0.003954		535	absent	absent	0.008795		535	present	absent	0.033511		535	absent	present	0.006151		535	absent	absent	0.008719
536	present	absent	0.003147		536	absent	absent	0.003954		536	absent	absent	0.008795		536	present	absent	0.033422		536	present	absent	0.006151		536	absent	absent	0.008719
537	present	absent	0.003147		537	present	present	0.003802		537	absent	absent	0.008795		537	absent	absent	0.033064		537	present	absent	0.006151		537	present	absent	0.008614
538	present	absent	0.003147		538	present	absent	0.003802		538	present	absent	0.0087		538	absent	absent	0.032975		538	absent	absent	0.006151		538	present	absent	0.008614
539	present	absent	0.003147		539	present	absent	0.003802		539	present	absent	0.0087		539	present	absent	0.032796		539	present	absent	0.006063		539	absent	present	0.008509
540	present	absent	0.003147		540	present	absent	0.003802		540	absent	absent	0.0087		540	present	present	0.032707		540	present	absent	0.006063		540	present	absent	0.008404
541	absent	absent	0.003147		541	present	absent	0.003802		541	present	absent	0.008606		541	absent	absent	0.032618		541	absent	absent	0.006063		541	present	absent	0.008404
542	absent	absent	0.003147		542	present	absent	0.003802		542	present	absent	0.008606		542	absent	absent	0.032528		542	absent	absent	0.006063		542	absent	absent	0.008404
543	absent	absent	0.003147		543	present	absent	0.003802		543	absent	absent	0.008511		543	present	absent	0.03226		543	present	absent	0.005975		543	absent	absent	0.008299
544	absent	absent	0.003147		544	absent	absent	0.003802		544	absent	absent	0.008511		544	present	absent	0.032171		544	present	absent	0.005975		544	present	present	0.008194
545	absent	absent	0.003147		545	absent	absent	0.003802		545	present	present	0.008416		545	absent	absent	0.031366		545	present	absent	0.005975		545	present	absent	0.008194
546	absent	absent	0.003147		546	absent	absent	0.003802		546	present	absent	0.008416		546	present	absent	0.031009		546	absent	absent	0.005975		546	absent	absent	0.008194
547	absent	absent	0.003147		547	absent	absent	0.003802		547	present	absent	0.008416		547	present	absent	0.031009		547	present	absent	0.005887		547	absent	absent	0.008194
548	present	present	0.003046		548	absent	absent	0.003802		548	present	absent	0.008416		548	absent	present	0.030741		548	present	absent	0.005887		548	absent	absent	0.007984
549	present	absent	0.003046		549	absent	absent	0.003802		549	absent	absent	0.008322		549	absent	absent	0.030383		549	present	absent	0.005799		549	present	absent	0.007879
550	present	absent	0.003046		550	absent	absent	0.003802		550	absent	absent	0.008322		550	present	present	0.030115		550	present	absent	0.005799		550	present	absent	0.007879
551	present	absent	0.003046		551	absent	absent	0.003802		551	absent	absent	0.008322		551	present	absent	0.029579		551	absent	absent	0.005799		551	absent	absent	0.007879
552	present	absent	0.003046		552	absent	absent	0.003802		552	present	present	0.008227		552	present	absent	0.02949		552	present	present	0.005711		552	present	absent	0.007774
553	present	absent	0.003046		553	absent	absent	0.003802		553	present	absent	0.008227		553	absent	absent	0.02949		553	absent	absent	0.005711		553	present	absent	0.007774
554	absent	absent	0.003046		554	absent	absent	0.003802		554	present	absent	0.008133		554	present	absent	0.028954		554	absent	absent	0.005711		554	present	absent	0.007774
555	absent	absent	0.003046		555	present	present	0.00365		555	present	absent	0.008133		555	absent	absent	0.028686		555	absent	absent	0.005711		555	absent	absent	0.007774
556	absent	absent	0.003046		556	absent	present	0.00365		556	present	absent	0.008133		556	absent	absent	0.028686		556	absent	absent	0.005711		556	absent	absent	0.007774
557	absent	absent	0.003046		557	present	absent	0.00365		557	absent	absent	0.008133		557	absent	absent	0.028417		557	present	absent	0.005623		557	present	absent	0.007669
558	absent	absent	0.003046		558	present	absent	0.00365		558	absent	absent	0.008133		558	absent	absent	0.028328		558	absent	absent	0.005623		558	present	absent	0.007669
559	absent	absent	0.003046		559	present	absent	0.00365		559	absent	absent	0.008038		559	absent	present	0.028239		559	present	absent	0.005535		559	present	absent	0.007669
560	absent	absent	0.003046		560	present	absent	0.00365		560	present	absent	0.007944		560	present	present	0.02806		560	present	absent	0.005535		560	absent	absent	0.007669
561	present	present	0.002944		561	present	absent	0.00365		561	present	present	0.007849		561	present	present	0.027613		561	absent	absent	0.005535		561	absent	absent	0.007669
562	present	present	0.002944		562	present	absent	0.00365		562	present	absent	0.007849		562	absent	present	0.027524		562	absent	absent	0.005535		562	present	absent	0.007564
563	present	absent	0.002944		563	present	absent	0.00365		563	present	absent	0.007849		563	absent	absent	0.027256		563	present	absent	0.005448		563	present	absent	0.007564
564	present	absent	0.002944		564	present	absent	0.00365		564	absent	absent	0.007849		564	present	absent	0.027166		564	absent	absent	0.005448		564	present	absent	0.007459
565	present	absent	0.002944		565	present	absent	0.00365		565	absent	absent	0.007849		565	present	absent	0.026988		565	absent	absent	0.005448		565	absent	absent	0.007459
566	present	absent	0.002944		566	absent	absent	0.00365		566	absent	absent	0.007849		566	absent	absent	0.026988		566	absent	absent	0.005448		566	absent	absent	0.007354
567	present	absent	0.002944		567	absent	absent	0.00365		567	absent	absent	0.007849		567	present	present	0.02672		567	present	absent	0.00536		567	absent	absent	0.007354
568	present	absent	0.002944		568	absent	absent	0.00365		568	absent	absent	0.007849		568	present	absent	0.025915		568	present	absent	0.00536		568	absent	absent	0.007144
569	present	absent	0.002944		569	absent	absent	0.00365		569	absent	absent	0.007754		569	present	absent	0.025826		569	absent	absent	0.00536		569	absent	absent	0.007144
570	present	absent	0.002944		570	absent	absent	0.00365		570	absent	absent	0.007754		570	absent	absent	0.025826		570	absent	absent	0.00536		570	present	absent	0.007039
571	absent	absent	0.002944		571	absent	absent	0.00365		571	absent	absent	0.007754		571	present	present	0.025737		571	absent	absent	0.00536		571	present	absent	0.007039
572	absent	absent	0.002944		572	absent	absent	0.00365		572	absent	absent	0.007754		572	absent	absent	0.025647		572	absent	absent	0.00536		572	present	absent	0.007039
573	absent	absent	0.002944		573	absent	absent	0.00365		573	absent	absent	0.00766		573	absent	absent	0.025469		573	absent	absent	0.00536		573	absent	absent	0.007039
574	absent	absent	0.002944		574	present	present	0.003497		574	present	absent	0.007565		574	present	absent	0.0252		574	present	absent	0.005272		574	present	absent	0.006933
575	absent	absent	0.002944		575	present	absent	0.003497		575	present	absent	0.007565		575	absent	absent	0.025111		575	absent	absent	0.005272		575	present	absent	0.006933
576	absent	absent	0.002944		576	present	absent	0.003497		576	absent	absent	0.007565		576	absent	absent	0.024486		576	absent	absent	0.005272		576	present	absent	0.006933
577	absent	absent	0.002944		577	present	absent	0.003497		577	present	absent	0.007471		577	present	absent	0.024307		577	absent	absent	0.005272		577	absent	absent	0.006933
578	absent	absent	0.002944		578	absent	absent	0.003497		578	present	absent	0.007376		578	present	absent	0.024217		578	absent	absent	0.005272		578	absent	absent	0.006933
579	absent	absent	0.002944		579	absent	absent	0.003497		579	absent	absent	0.007376		579	absent	absent	0.024217		579	present	absent	0.005184		579	present	absent	0.006828
580	absent	absent	0.002944		580	absent	absent	0.003497		580	absent	absent	0.007282		580	absent	absent	0.024039		580	present	absent	0.005184		580	present	absent	0.006828
581	absent	absent	0.002944		581	absent	absent	0.003497		581	absent	absent	0.007282		581	absent	absent	0.023771		581	present	absent	0.005184		581	present	present	0.006723
582	absent	absent	0.002944		582	absent	absent	0.003497		582	absent	absent	0.007187		582	absent	present	0.023592		582	present	absent	0.005184		582	present	absent	0.006723
583	absent	absent	0.002944		583	absent	absent	0.003497		583	absent	absent	0.007187		583	absent	absent	0.023056		583	absent	absent	0.005184		583	absent	absent	0.006723
584	present	present	0.002843		584	absent	absent	0.003497		584	present	absent	0.007092		584	absent	absent	0.02252		584	absent	absent	0.005184		584	absent	absent	0.006723
585	absent	present	0.002843		585	absent	absent	0.003497		585	present	absent	0.007092		585	present	absent	0.02243		585	absent	absent	0.005184		585	present	present	0.006618
586	present	absent	0.002843		586	absent	absent	0.003497		586	absent	absent	0.007092		586	present	absent	0.022162		586	present	absent	0.005096		586	present	absent	0.006618
587	present	absent	0.002843		587	absent	present	0.003345		587	absent	absent	0.007092		587	present	absent	0.022162		587	present	absent	0.005096		587	present	absent	0.006618
588	present	absent	0.002843		588	present	absent	0.003345		588	present	absent	0.006998		588	absent	present	0.021894		588	absent	absent	0.005096		588	absent	absent	0.006618
589	present	absent	0.002843		589	present	absent	0.003345		589	absent	absent	0.006998		589	present	absent	0.021715		589	absent	absent	0.005096		589	present	absent	0.006513
590	absent	absent	0.002843		590	present	absent	0.003345		590	absent	absent	0.006998		590	present	absent	0.021268		590	absent	absent	0.005096		590	present	absent	0.006513
591	absent	absent	0.002843		591	present	absent	0.003345		591	present	absent	0.006903		591	absent	absent	0.021268		591	present	absent	0.005008		591	present	absent	0.006513
592	absent	absent	0.002843		592	present	absent	0.003345		592	present	absent	0.006903		592	absent	absent	0.020911		592	present	absent	0.005008		592	present	absent	0.006513
593	absent	absent	0.002843		593	present	absent	0.003345		593	absent	absent	0.006903		593	absent	absent	0.020822		593	present	absent	0.005008		593	present	absent	0.006513
594	absent	absent	0.002843		594	present	absent	0.003345		594	absent	absent	0.006903		594	present	absent	0.020732		594	present	absent	0.005008		594	absent	absent	0.006513
595	absent	absent	0.002843		595	absent	absent	0.003345		595	absent	absent	0.006903		595	absent	absent	0.020732		595	present	absent	0.005008		595	present	absent	0.006408
596	absent	absent	0.002843		596	absent	absent	0.003345		596	absent	absent	0.006903		596	absent	absent	0.020375		596	absent	absent	0.005008		596	absent	absent	0.006408
597	absent	absent	0.002843		597	absent	absent	0.003345		597	absent	absent	0.006809		597	present	absent	0.020285		597	absent	absent	0.005008		597	present	absent	0.006303
598	present	absent	0.002741		598	absent	absent	0.003345		598	present	absent	0.006714		598	present	absent	0.020196		598	absent	absent	0.005008		598	absent	present	0.006198
599	present	absent	0.002741		599	present	present	0.003193		599	present	absent	0.006714		599	absent	absent	0.020107		599	absent	absent	0.005008		599	present	absent	0.006198
600	present	absent	0.002741		600	present	present	0.003193		600	absent	absent	0.006714		600	absent	absent	0.020107		600	absent	absent	0.005008		600	present	absent	0.006198
601	present	absent	0.002741		601	present	present	0.003193		601	present	absent	0.00662		601	absent	absent	0.019928		601	present	absent	0.00492		601	present	absent	0.006198
602	absent	absent	0.002741		602	present	present	0.003193		602	absent	absent	0.00662		602	present	absent	0.019839		602	present	absent	0.00492		602	present	absent	0.006093
603	absent	absent	0.002741		603	absent	present	0.003193		603	absent	absent	0.00662		603	absent	absent	0.019749		603	present	absent	0.004833		603	absent	absent	0.006093
604	absent	absent	0.002741		604	present	present	0.003193		604	absent	absent	0.00662		604	present	absent	0.019392		604	absent	absent	0.004833		604	present	present	0.005988
605	absent	absent	0.002741		605	absent	present	0.003193		605	present	absent	0.006525		605	present	absent	0.019213		605	absent	absent	0.004833		605	present	absent	0.005988
606	absent	absent	0.002741		606	present	absent	0.003193		606	present	absent	0.006525		606	absent	absent	0.019213		606	absent	absent	0.004745		606	present	absent	0.005988
607	absent	absent	0.002741		607	present	absent	0.003193		607	absent	absent	0.006525		607	present	absent	0.019124		607	present	absent	0.004657		607	absent	absent	0.005988
608	absent	absent	0.002741		608	present	absent	0.003193		608	absent	absent	0.006525		608	present	absent	0.019124		608	present	absent	0.004657		608	absent	absent	0.005988
609	absent	absent	0.002741		609	present	absent	0.003193		609	present	absent	0.006431		609	present	absent	0.018498		609	absent	absent	0.004657		609	present	absent	0.005883
610	absent	absent	0.002741		610	present	absent	0.003193		610	absent	absent	0.006431		610	present	absent	0.017694		610	absent	absent	0.004657		610	present	absent	0.005883
611	absent	absent	0.002741		611	absent	absent	0.003193		611	absent	absent	0.006431		611	present	absent	0.017605		611	present	absent	0.004569		611	absent	absent	0.005883
612	absent	absent	0.002741		612	absent	absent	0.003193		612	present	absent	0.006336		612	absent	absent	0.017605		612	absent	absent	0.004569		612	absent	absent	0.005883
613	absent	present	0.00264		613	absent	absent	0.003193		613	present	absent	0.006336		613	present	absent	0.017426		613	absent	absent	0.004569		613	present	absent	0.005778
614	present	absent	0.00264		614	absent	absent	0.003193		614	present	absent	0.006336		614	present	absent	0.017426		614	absent	absent	0.004569		614	absent	absent	0.005778
615	present	absent	0.00264		615	absent	absent	0.003193		615	present	absent	0.006336		615	present	absent	0.017336		615	absent	absent	0.004569		615	present	present	0.005673
616	present	absent	0.00264		616	absent	absent	0.003193		616	absent	absent	0.006336		616	absent	absent	0.0168		616	absent	absent	0.004569		616	present	absent	0.005673
617	present	absent	0.00264		617	absent	absent	0.003193		617	absent	absent	0.006336		617	present	absent	0.016711		617	absent	absent	0.004569		617	present	absent	0.005673
618	present	absent	0.00264		618	absent	absent	0.003193		618	absent	absent	0.006336		618	absent	absent	0.016622		618	present	absent	0.004481		618	present	absent	0.005673
619	present	absent	0.00264		619	absent	absent	0.003193		619	present	absent	0.006241		619	present	absent	0.016532		619	present	absent	0.004481		619	absent	absent	0.005673
620	present	absent	0.00264		620	absent	absent	0.003193		620	absent	absent	0.006241		620	absent	absent	0.016264		620	present	absent	0.004481		620	absent	absent	0.005673
621	present	absent	0.00264		621	absent	absent	0.003193		621	absent	absent	0.006241		621	absent	absent	0.016175		621	present	absent	0.004481		621	absent	absent	0.005673
622	absent	absent	0.00264		622	absent	absent	0.003193		622	absent	absent	0.006241		622	absent	absent	0.016175		622	absent	absent	0.004481		622	present	present	0.005568
623	absent	absent	0.00264		623	present	present	0.003041		623	absent	absent	0.006241		623	absent	absent	0.015996		623	absent	absent	0.004481		623	absent	absent	0.005568
624	absent	absent	0.00264		624	absent	present	0.003041		624	present	absent	0.006147		624	present	absent	0.015907		624	absent	absent	0.004481		624	absent	absent	0.005568
625	absent	absent	0.00264		625	absent	present	0.003041		625	absent	absent	0.006147		625	present	present	0.015639		625	absent	absent	0.004481		625	absent	absent	0.005568
626	absent	absent	0.00264		626	absent	present	0.003041		626	absent	absent	0.006147		626	absent	absent	0.015639		626	present	present	0.004393		626	absent	absent	0.005568
627	absent	absent	0.00264		627	present	absent	0.003041		627	present	absent	0.006052		627	absent	absent	0.015549		627	present	present	0.004393		627	absent	absent	0.005568
628	absent	absent	0.00264		628	absent	absent	0.003041		628	absent	absent	0.006052		628	present	absent	0.015013		628	present	absent	0.004393		628	present	absent	0.005463
629	absent	absent	0.00264		629	absent	absent	0.003041		629	absent	absent	0.006052		629	present	absent	0.015013		629	present	absent	0.004393		629	present	absent	0.005463
630	absent	absent	0.00264		630	absent	absent	0.003041		630	absent	absent	0.006052		630	present	absent	0.014834		630	present	absent	0.004393		630	absent	absent	0.005463
631	absent	absent	0.00264		631	absent	absent	0.003041		631	absent	absent	0.005958		631	absent	absent	0.014834		631	present	absent	0.004393		631	absent	absent	0.005463
632	present	present	0.002538		632	absent	absent	0.003041		632	absent	absent	0.005958		632	absent	present	0.014745		632	absent	absent	0.004393		632	present	absent	0.005358
633	present	absent	0.002538		633	absent	absent	0.003041		633	absent	absent	0.005958		633	absent	absent	0.014656		633	absent	absent	0.004393		633	present	absent	0.005358
634	present	absent	0.002538		634	absent	absent	0.003041		634	present	absent	0.005863		634	absent	absent	0.014387		634	absent	absent	0.004393		634	absent	absent	0.005358
635	present	absent	0.002538		635	absent	absent	0.003041		635	present	absent	0.005863		635	absent	absent	0.014387		635	absent	absent	0.004393		635	absent	absent	0.005358
636	present	absent	0.002538		636	absent	absent	0.003041		636	absent	absent	0.005863		636	present	present	0.014209		636	present	present	0.004305		636	present	present	0.005253
637	absent	absent	0.002538		637	absent	absent	0.003041		637	present	absent	0.005769		637	absent	absent	0.014119		637	present	present	0.004305		637	present	absent	0.005253
638	absent	absent	0.002538		638	absent	absent	0.003041		638	absent	absent	0.005769		638	present	present	0.01403		638	present	absent	0.004305		638	present	absent	0.005253
639	absent	absent	0.002538		639	absent	absent	0.003041		639	absent	absent	0.005769		639	present	absent	0.013941		639	present	absent	0.004305		639	present	absent	0.005253
640	absent	absent	0.002538		640	absent	absent	0.003041		640	present	absent	0.005674		640	absent	absent	0.013941		640	present	absent	0.004305		640	present	absent	0.005253
641	absent	absent	0.002538		641	absent	absent	0.003041		641	absent	absent	0.005674		641	present	absent	0.013762		641	present	absent	0.004305		641	present	present	0.005148
642	absent	absent	0.002538		642	absent	absent	0.003041		642	absent	absent	0.005674		642	present	absent	0.013494		642	absent	absent	0.004305		642	present	absent	0.005148
643	absent	absent	0.002538		643	absent	absent	0.003041		643	absent	absent	0.005674		643	absent	absent	0.013404		643	absent	absent	0.004305		643	present	absent	0.005148
644	absent	absent	0.002538		644	absent	absent	0.003041		644	absent	absent	0.005674		644	absent	absent	0.013226		644	absent	absent	0.004305		644	present	absent	0.005148
645	absent	absent	0.002538		645	absent	absent	0.003041		645	absent	absent	0.005674		645	absent	absent	0.013136		645	absent	absent	0.004305		645	present	absent	0.005148
646	present	absent	0.002437		646	absent	present	0.002889		646	absent	present	0.005579		646	absent	absent	0.013047		646	present	present	0.004218		646	present	absent	0.005148
647	present	absent	0.002437		647	present	absent	0.002889		647	present	absent	0.005485		647	absent	absent	0.012958		647	present	absent	0.004218		647	absent	absent	0.005148
648	present	absent	0.002437		648	present	absent	0.002889		648	present	absent	0.005485		648	absent	absent	0.012958		648	present	absent	0.004218		648	present	absent	0.005043
649	present	absent	0.002437		649	present	absent	0.002889		649	present	absent	0.005485		649	absent	absent	0.012958		649	present	absent	0.004218		649	present	absent	0.005043
650	present	absent	0.002437		650	present	absent	0.002889		650	present	absent	0.005485		650	present	absent	0.012868		650	absent	absent	0.004218		650	present	absent	0.005043
651	present	absent	0.002437		651	present	absent	0.002889		651	present	absent	0.005485		651	present	absent	0.012868		651	absent	absent	0.004218		651	absent	absent	0.005043
652	present	absent	0.002437		652	absent	absent	0.002889		652	present	absent	0.005485		652	absent	absent	0.012779		652	absent	absent	0.004218		652	absent	absent	0.005043
653	present	absent	0.002437		653	absent	absent	0.002889		653	present	absent	0.005485		653	present	absent	0.01269		653	absent	absent	0.004218		653	absent	absent	0.005043
654	present	absent	0.002437		654	absent	absent	0.002889		654	absent	absent	0.005485		654	absent	absent	0.01269		654	absent	absent	0.004218		654	absent	absent	0.005043
655	absent	absent	0.002437		655	absent	absent	0.002889		655	absent	absent	0.005485		655	absent	absent	0.01269		655	present	present	0.00413		655	present	absent	0.004937
656	absent	absent	0.002437		656	absent	absent	0.002889		656	absent	absent	0.005485		656	present	absent	0.0126		656	present	absent	0.00413		656	present	absent	0.004937
657	absent	absent	0.002437		657	absent	absent	0.002889		657	absent	absent	0.005485		657	absent	absent	0.0126		657	present	absent	0.00413		657	present	absent	0.004937
658	absent	absent	0.002437		658	absent	absent	0.002889		658	present	present	0.00539		658	present	absent	0.012511		658	present	absent	0.00413		658	present	absent	0.004937
659	absent	absent	0.002437		659	absent	absent	0.002889		659	present	absent	0.00539		659	absent	absent	0.012511		659	present	absent	0.00413		659	absent	absent	0.004937
660	absent	absent	0.002437		660	absent	absent	0.002889		660	present	absent	0.00539		660	absent	absent	0.012511		660	present	absent	0.00413		660	absent	absent	0.004937
661	absent	absent	0.002437		661	absent	absent	0.002889		661	absent	absent	0.00539		661	absent	absent	0.012153		661	present	absent	0.00413		661	absent	absent	0.004937
662	absent	absent	0.002437		662	present	present	0.002737		662	absent	absent	0.00539		662	absent	absent	0.012153		662	absent	absent	0.00413		662	absent	absent	0.004937
663	absent	absent	0.002437		663	absent	present	0.002737		663	absent	absent	0.00539		663	absent	absent	0.012153		663	absent	absent	0.00413		663	present	present	0.004832
664	absent	absent	0.002437		664	absent	present	0.002737		664	absent	absent	0.00539		664	present	absent	0.012064		664	present	present	0.004042		664	present	absent	0.004832
665	absent	absent	0.002437		665	present	present	0.002737		665	present	absent	0.005296		665	absent	absent	0.012064		665	present	absent	0.004042		665	present	absent	0.004832
666	absent	absent	0.002437		666	present	absent	0.002737		666	absent	absent	0.005296		666	absent	absent	0.011975		666	present	absent	0.004042		666	present	absent	0.004832
667	absent	absent	0.002437		667	present	absent	0.002737		667	absent	absent	0.005296		667	absent	absent	0.011885		667	present	absent	0.004042		667	present	absent	0.004832
668	absent	absent	0.002437		668	present	absent	0.002737		668	absent	absent	0.005296		668	absent	absent	0.011796		668	present	absent	0.004042		668	absent	absent	0.004832
669	absent	absent	0.002437		669	present	absent	0.002737		669	present	absent	0.005201		669	absent	absent	0.011528		669	present	absent	0.004042		669	present	absent	0.004727
670	absent	absent	0.002437		670	present	absent	0.002737		670	present	absent	0.005201		670	present	absent	0.01126		670	present	absent	0.004042		670	present	absent	0.004727
671	absent	absent	0.002437		671	present	absent	0.002737		671	present	absent	0.005201		671	present	absent	0.010992		671	present	absent	0.004042		671	absent	absent	0.004727
672	absent	absent	0.002437		672	absent	absent	0.002737		672	present	absent	0.005201		672	present	absent	0.010902		672	absent	absent	0.004042		672	absent	absent	0.004727
673	absent	absent	0.002437		673	absent	absent	0.002737		673	present	absent	0.005201		673	absent	absent	0.010813		673	absent	absent	0.004042		673	absent	absent	0.004727
674	absent	absent	0.002437		674	absent	absent	0.002737		674	absent	absent	0.005201		674	present	present	0.010724		674	absent	absent	0.004042		674	present	absent	0.004622
675	absent	present	0.002335		675	absent	absent	0.002737		675	absent	absent	0.005201		675	present	present	0.010634		675	absent	absent	0.004042		675	present	absent	0.004622
676	absent	present	0.002335		676	absent	absent	0.002737		676	absent	absent	0.005201		676	absent	absent	0.010634		676	present	absent	0.003954		676	present	absent	0.004622
677	present	absent	0.002335		677	absent	absent	0.002737		677	present	absent	0.005107		677	present	absent	0.010545		677	absent	absent	0.003954		677	present	absent	0.004622
678	present	absent	0.002335		678	absent	absent	0.002737		678	present	absent	0.005107		678	present	absent	0.010455		678	absent	absent	0.003954		678	present	absent	0.004622
679	present	absent	0.002335		679	absent	absent	0.002737		679	absent	absent	0.005107		679	present	present	0.010366		679	absent	absent	0.003954		679	present	absent	0.004622
680	present	absent	0.002335		680	absent	absent	0.002737		680	present	absent	0.005012		680	absent	absent	0.010366		680	absent	absent	0.003954		680	absent	absent	0.004622
681	present	absent	0.002335		681	absent	absent	0.002737		681	absent	absent	0.005012		681	present	absent	0.010277		681	absent	absent	0.003954		681	absent	absent	0.004622
682	present	absent	0.002335		682	absent	absent	0.002737		682	absent	absent	0.005012		682	present	absent	0.010277		682	absent	absent	0.003954		682	present	present	0.004517
683	absent	absent	0.002335		683	absent	absent	0.002737		683	absent	absent	0.005012		683	absent	absent	0.010009		683	present	present	0.003866		683	present	absent	0.004517
684	absent	absent	0.002335		684	absent	absent	0.002737		684	absent	absent	0.005012		684	present	absent	0.009919		684	present	absent	0.003866		684	present	absent	0.004517
685	absent	absent	0.002335		685	absent	absent	0.002737		685	absent	absent	0.005012		685	present	absent	0.009919		685	present	absent	0.003866		685	absent	absent	0.004517
686	absent	absent	0.002335		686	absent	present	0.002585		686	absent	absent	0.005012		686	absent	absent	0.00983		686	absent	absent	0.003866		686	present	absent	0.004412
687	absent	absent	0.002335		687	absent	present	0.002585		687	present	absent	0.004917		687	absent	absent	0.00983		687	absent	absent	0.003866		687	present	absent	0.004412
688	absent	absent	0.002335		688	present	absent	0.002585		688	present	absent	0.004917		688	present	absent	0.009741		688	absent	absent	0.003866		688	present	absent	0.004412
689	absent	absent	0.002335		689	present	absent	0.002585		689	present	absent	0.004917		689	absent	absent	0.009651		689	absent	absent	0.003866		689	present	absent	0.004412
690	absent	absent	0.002335		690	present	absent	0.002585		690	present	absent	0.004917		690	present	present	0.009562		690	absent	absent	0.003866		690	absent	absent	0.004412
691	absent	absent	0.002335		691	present	absent	0.002585		691	absent	absent	0.004917		691	present	absent	0.009562		691	present	present	0.003778		691	absent	absent	0.004412
692	absent	absent	0.002335		692	present	absent	0.002585		692	absent	absent	0.004917		692	absent	absent	0.009562		692	present	absent	0.003778		692	absent	absent	0.004412
693	absent	absent	0.002335		693	present	absent	0.002585		693	absent	absent	0.004917		693	absent	absent	0.009562		693	present	absent	0.003778		693	present	absent	0.004307
694	absent	absent	0.002335		694	present	absent	0.002585		694	absent	absent	0.004917		694	present	absent	0.009383		694	absent	absent	0.003778		694	present	absent	0.004307
695	absent	absent	0.002335		695	absent	absent	0.002585		695	absent	absent	0.004917		695	absent	absent	0.009383		695	absent	absent	0.003778		695	absent	absent	0.004307
696	absent	absent	0.002335		696	absent	absent	0.002585		696	present	absent	0.004823		696	present	absent	0.009115		696	absent	absent	0.003778		696	absent	absent	0.004307
697	absent	absent	0.002335		697	absent	absent	0.002585		697	present	absent	0.004823		697	present	absent	0.009115		697	present	present	0.00369		697	absent	absent	0.004307
698	absent	present	0.002233		698	absent	absent	0.002585		698	present	absent	0.004823		698	absent	absent	0.009115		698	present	absent	0.00369		698	absent	absent	0.004307
699	absent	present	0.002233		699	absent	absent	0.002585		699	absent	absent	0.004823		699	present	absent	0.009026		699	present	absent	0.00369		699	absent	absent	0.004307
700	present	absent	0.002233		700	absent	absent	0.002585		700	absent	absent	0.004823		700	absent	absent	0.009026		700	present	absent	0.00369		700	absent	absent	0.004307
701	present	absent	0.002233		701	absent	absent	0.002585		701	absent	absent	0.004823		701	present	present	0.008936		701	present	absent	0.00369		701	absent	absent	0.004307
702	present	absent	0.002233		702	absent	absent	0.002585		702	absent	absent	0.004823		702	present	present	0.008936		702	absent	absent	0.00369		702	present	present	0.004202
703	present	absent	0.002233		703	absent	absent	0.002585		703	absent	absent	0.004823		703	present	absent	0.008847		703	absent	absent	0.00369		703	present	absent	0.004202
704	present	absent	0.002233		704	absent	absent	0.002585		704	absent	absent	0.004823		704	present	absent	0.008847		704	absent	absent	0.00369		704	present	absent	0.004202
705	present	absent	0.002233		705	absent	absent	0.002585		705	present	present	0.004728		705	absent	absent	0.008847		705	absent	absent	0.00369		705	present	absent	0.004202
706	present	absent	0.002233		706	absent	absent	0.002585		706	present	absent	0.004728		706	absent	absent	0.008847		706	absent	absent	0.00369		706	absent	absent	0.004202
707	present	absent	0.002233		707	absent	absent	0.002585		707	present	absent	0.004728		707	present	absent	0.008668		707	absent	absent	0.00369		707	present	absent	0.004097
708	present	absent	0.002233		708	absent	absent	0.002585		708	absent	absent	0.004728		708	absent	absent	0.008579		708	present	absent	0.003602		708	present	absent	0.004097
709	present	absent	0.002233		709	absent	absent	0.002585		709	absent	absent	0.004728		709	absent	absent	0.008579		709	present	absent	0.003602		709	present	absent	0.004097
710	absent	absent	0.002233		710	absent	absent	0.002585		710	absent	absent	0.004728		710	present	present	0.00849		710	present	absent	0.003602		710	present	absent	0.004097
711	absent	absent	0.002233		711	absent	absent	0.002585		711	absent	absent	0.004728		711	present	absent	0.00849		711	present	absent	0.003602		711	present	absent	0.004097
712	absent	absent	0.002233		712	present	present	0.002433		712	present	absent	0.004634		712	absent	absent	0.00849		712	present	absent	0.003602		712	present	absent	0.004097
713	absent	absent	0.002233		713	present	present	0.002433		713	present	absent	0.004634		713	present	absent	0.0084		713	absent	absent	0.003602		713	absent	absent	0.004097
714	absent	absent	0.002233		714	absent	present	0.002433		714	absent	absent	0.004634		714	present	absent	0.0084		714	absent	absent	0.003602		714	absent	absent	0.004097
715	absent	absent	0.002233		715	present	absent	0.002433		715	absent	absent	0.004634		715	present	absent	0.0084		715	absent	absent	0.003602		715	absent	absent	0.004097
716	absent	absent	0.002233		716	present	absent	0.002433		716	present	absent	0.004539		716	absent	absent	0.008311		716	present	present	0.003515		716	absent	absent	0.004097
717	absent	absent	0.002233		717	present	absent	0.002433		717	present	absent	0.004539		717	absent	absent	0.008221		717	present	absent	0.003515		717	present	present	0.003992
718	absent	absent	0.002233		718	present	absent	0.002433		718	absent	absent	0.004539		718	absent	absent	0.008221		718	present	absent	0.003515		718	present	absent	0.003992
719	absent	absent	0.002233		719	present	absent	0.002433		719	absent	absent	0.004539		719	present	absent	0.008043		719	present	absent	0.003515		719	present	absent	0.003992
720	absent	absent	0.002233		720	present	absent	0.002433		720	absent	absent	0.004539		720	present	absent	0.008043		720	present	absent	0.003515		720	present	absent	0.003992
721	absent	absent	0.002233		721	present	absent	0.002433		721	absent	absent	0.004539		721	absent	absent	0.008043		721	present	absent	0.003515		721	present	absent	0.003992
722	absent	absent	0.002233		722	present	absent	0.002433		722	present	absent	0.004445		722	present	absent	0.007864		722	present	absent	0.003515		722	present	absent	0.003992
723	absent	absent	0.002233		723	present	absent	0.002433		723	present	absent	0.004445		723	present	absent	0.007775		723	present	absent	0.003515		723	absent	absent	0.003992
724	absent	absent	0.002233		724	present	absent	0.002433		724	absent	absent	0.004445		724	present	absent	0.007775		724	present	absent	0.003515		724	absent	absent	0.003992
725	absent	absent	0.002233		725	present	absent	0.002433		725	absent	absent	0.004445		725	absent	absent	0.007685		725	present	absent	0.003515		725	absent	absent	0.003992
726	absent	absent	0.002233		726	absent	absent	0.002433		726	absent	absent	0.004445		726	absent	absent	0.007685		726	absent	absent	0.003515		726	present	present	0.003887
727	absent	absent	0.002233		727	absent	absent	0.002433		727	present	present	0.00435		727	present	absent	0.007417		727	absent	absent	0.003515		727	present	absent	0.003887
728	absent	absent	0.002233		728	absent	absent	0.002433		728	present	present	0.00435		728	absent	absent	0.007417		728	absent	absent	0.003515		728	present	absent	0.003887
729	absent	absent	0.002233		729	absent	absent	0.002433		729	present	absent	0.00435		729	absent	absent	0.007417		729	absent	absent	0.003515		729	present	absent	0.003887
730	absent	absent	0.002233		730	absent	absent	0.002433		730	absent	absent	0.00435		730	absent	absent	0.007417		730	absent	absent	0.003515		730	present	absent	0.003887
731	absent	absent	0.002233		731	absent	absent	0.002433		731	absent	absent	0.00435		731	present	present	0.007328		731	absent	absent	0.003515		731	absent	absent	0.003887
732	absent	absent	0.002233		732	absent	absent	0.002433		732	absent	absent	0.00435		732	absent	absent	0.007328		732	absent	absent	0.003515		732	absent	absent	0.003887
733	present	present	0.002132		733	absent	absent	0.002433		733	absent	absent	0.00435		733	present	absent	0.007238		733	absent	present	0.003427		733	absent	absent	0.003887
734	present	present	0.002132		734	absent	absent	0.002433		734	absent	absent	0.00435		734	present	absent	0.007238		734	present	absent	0.003427		734	absent	absent	0.003887
735	present	absent	0.002132		735	absent	absent	0.002433		735	absent	absent	0.00435		735	absent	absent	0.007149		735	present	absent	0.003427		735	absent	absent	0.003887
736	present	absent	0.002132		736	absent	absent	0.002433		736	absent	absent	0.00435		736	absent	absent	0.00697		736	present	absent	0.003427		736	absent	absent	0.003887
737	present	absent	0.002132		737	absent	absent	0.002433		737	present	absent	0.004255		737	absent	absent	0.00697		737	present	absent	0.003427		737	absent	absent	0.003887
738	present	absent	0.002132		738	absent	absent	0.002433		738	present	absent	0.004255		738	present	present	0.006792		738	present	absent	0.003427		738	present	present	0.003782
739	present	absent	0.002132		739	absent	absent	0.002433		739	absent	absent	0.004255		739	absent	absent	0.006792		739	absent	absent	0.003427		739	present	absent	0.003782
740	present	absent	0.002132		740	absent	absent	0.002433		740	absent	absent	0.004255		740	present	absent	0.006702		740	absent	absent	0.003427		740	present	absent	0.003782
741	present	absent	0.002132		741	absent	absent	0.002433		741	absent	absent	0.004255		741	present	present	0.006613		741	absent	absent	0.003427		741	present	absent	0.003782
742	absent	absent	0.002132		742	absent	absent	0.002433		742	absent	absent	0.004255		742	present	absent	0.006613		742	absent	absent	0.003427		742	absent	absent	0.003782
743	absent	absent	0.002132		743	absent	absent	0.002433		743	absent	absent	0.004255		743	absent	absent	0.006613		743	present	present	0.003339		743	absent	absent	0.003782
744	absent	absent	0.002132		744	absent	absent	0.002433		744	absent	absent	0.004255		744	present	absent	0.006524		744	present	absent	0.003339		744	absent	absent	0.003782
745	absent	absent	0.002132		745	absent	absent	0.002433		745	absent	absent	0.004255		745	present	absent	0.006434		745	present	absent	0.003339		745	absent	present	0.003677
746	absent	absent	0.002132		746	absent	absent	0.002433		746	absent	absent	0.004255		746	absent	absent	0.006434		746	present	absent	0.003339		746	present	absent	0.003677
747	absent	absent	0.002132		747	absent	absent	0.002433		747	present	absent	0.004161		747	absent	absent	0.006434		747	absent	absent	0.003339		747	present	absent	0.003677
748	absent	absent	0.002132		748	absent	absent	0.002433		748	present	absent	0.004161		748	absent	absent	0.006434		748	absent	absent	0.003339		748	present	absent	0.003677
749	absent	absent	0.002132		749	present	present	0.002281		749	absent	absent	0.004161		749	present	absent	0.006345		749	absent	absent	0.003339		749	present	absent	0.003677
750	absent	absent	0.002132		750	present	present	0.002281		750	absent	absent	0.004161		750	present	absent	0.006345		750	absent	absent	0.003339		750	absent	absent	0.003677
751	absent	absent	0.002132		751	absent	present	0.002281		751	absent	absent	0.004161		751	absent	absent	0.006345		751	absent	absent	0.003339		751	absent	absent	0.003677
752	absent	absent	0.002132		752	present	present	0.002281		752	absent	absent	0.004161		752	absent	absent	0.006345		752	present	present	0.003251		752	absent	absent	0.003677
753	absent	absent	0.002132		753	present	present	0.002281		753	present	present	0.004066		753	absent	absent	0.006345		753	present	present	0.003251		753	absent	absent	0.003677
754	absent	absent	0.002132		754	present	present	0.002281		754	present	absent	0.004066		754	absent	absent	0.006345		754	present	absent	0.003251		754	present	absent	0.003572
755	absent	absent	0.002132		755	present	present	0.002281		755	present	absent	0.004066		755	present	absent	0.006255		755	present	absent	0.003251		755	present	absent	0.003572
756	absent	absent	0.002132		756	present	present	0.002281		756	present	absent	0.004066		756	absent	absent	0.006255		756	present	absent	0.003251		756	present	absent	0.003572
757	absent	absent	0.002132		757	absent	present	0.002281		757	present	absent	0.004066		757	absent	absent	0.006255		757	present	absent	0.003251		757	present	absent	0.003572
758	absent	absent	0.002132		758	present	absent	0.002281		758	absent	absent	0.004066		758	absent	absent	0.006255		758	absent	absent	0.003251		758	present	absent	0.003572
759	absent	absent	0.002132		759	present	absent	0.002281		759	absent	absent	0.004066		759	absent	absent	0.006255		759	absent	absent	0.003251		759	present	absent	0.003572
760	absent	absent	0.002132		760	present	absent	0.002281		760	absent	absent	0.004066		760	present	absent	0.006166		760	absent	absent	0.003251		760	absent	absent	0.003572
761	absent	absent	0.002132		761	present	absent	0.002281		761	absent	absent	0.004066		761	present	absent	0.006166		761	absent	absent	0.003251		761	absent	absent	0.003572
762	absent	absent	0.002132		762	present	absent	0.002281		762	absent	absent	0.004066		762	absent	absent	0.006166		762	absent	absent	0.003251		762	absent	absent	0.003572
763	absent	absent	0.002132		763	present	absent	0.002281		763	absent	absent	0.004066		763	absent	absent	0.006077		763	absent	absent	0.003251		763	absent	absent	0.003572
764	absent	absent	0.002132		764	present	absent	0.002281		764	absent	absent	0.004066		764	absent	absent	0.006077		764	absent	absent	0.003251		764	absent	absent	0.003572
765	absent	absent	0.002132		765	present	absent	0.002281		765	present	present	0.003972		765	present	absent	0.005987		765	present	present	0.003163		765	absent	absent	0.003572
766	absent	absent	0.002132		766	present	absent	0.002281		766	present	absent	0.003972		766	present	present	0.005898		766	present	absent	0.003163		766	absent	absent	0.003572
767	absent	absent	0.002132		767	present	absent	0.002281		767	present	absent	0.003972		767	present	absent	0.005898		767	absent	absent	0.003163		767	absent	absent	0.003572
768	present	absent	0.00203		768	present	absent	0.002281		768	absent	absent	0.003972		768	present	absent	0.005898		768	absent	absent	0.003163		768	absent	absent	0.003572
769	present	absent	0.00203		769	present	absent	0.002281		769	absent	absent	0.003972		769	present	absent	0.005898		769	absent	absent	0.003163		769	absent	absent	0.003572
770	present	absent	0.00203		770	present	absent	0.002281		770	absent	absent	0.003972		770	absent	absent	0.005898		770	absent	absent	0.003163		770	present	absent	0.003467
771	present	absent	0.00203		771	absent	absent	0.002281		771	absent	absent	0.003972		771	absent	absent	0.005898		771	absent	absent	0.003163		771	present	absent	0.003467
772	present	absent	0.00203		772	absent	absent	0.002281		772	absent	absent	0.003972		772	absent	absent	0.005898		772	absent	absent	0.003163		772	present	absent	0.003467
773	present	absent	0.00203		773	absent	absent	0.002281		773	present	absent	0.003877		773	absent	present	0.005809		773	absent	absent	0.003163		773	present	absent	0.003467
774	absent	absent	0.00203		774	absent	absent	0.002281		774	present	absent	0.003877		774	present	absent	0.005809		774	present	present	0.003075		774	absent	absent	0.003467
775	absent	absent	0.00203		775	absent	absent	0.002281		775	absent	absent	0.003877		775	present	absent	0.005809		775	present	absent	0.003075		775	absent	absent	0.003467
776	absent	absent	0.00203		776	absent	absent	0.002281		776	absent	absent	0.003877		776	absent	absent	0.005809		776	present	absent	0.003075		776	absent	absent	0.003467
777	absent	absent	0.00203		777	absent	absent	0.002281		777	absent	absent	0.003877		777	absent	absent	0.005809		777	absent	absent	0.003075		777	absent	absent	0.003467
778	absent	absent	0.00203		778	absent	absent	0.002281		778	absent	absent	0.003877		778	present	present	0.005719		778	absent	absent	0.003075		778	absent	absent	0.003467
779	absent	absent	0.00203		779	absent	absent	0.002281		779	absent	absent	0.003877		779	present	absent	0.005719		779	absent	absent	0.003075		779	absent	absent	0.003467
780	absent	absent	0.00203		780	absent	absent	0.002281		780	absent	absent	0.003877		780	present	absent	0.00563		780	absent	absent	0.003075		780	absent	absent	0.003467
781	absent	absent	0.00203		781	absent	absent	0.002281		781	absent	absent	0.003877		781	absent	absent	0.00563		781	absent	absent	0.003075		781	absent	absent	0.003467
782	absent	absent	0.00203		782	absent	absent	0.002281		782	absent	absent	0.003877		782	absent	absent	0.00563		782	present	absent	0.002987		782	present	present	0.003362
783	absent	absent	0.00203		783	absent	absent	0.002281		783	absent	absent	0.003877		783	present	absent	0.005541		783	present	absent	0.002987		783	present	absent	0.003362
784	absent	absent	0.00203		784	absent	absent	0.002281		784	absent	absent	0.003877		784	absent	absent	0.005541		784	absent	absent	0.002987		784	present	absent	0.003362
785	absent	absent	0.00203		785	absent	absent	0.002281		785	absent	absent	0.003877		785	absent	absent	0.005541		785	absent	absent	0.002987		785	present	absent	0.003362
786	absent	absent	0.00203		786	absent	absent	0.002281		786	absent	absent	0.003877		786	present	present	0.005451		786	absent	absent	0.002987		786	present	absent	0.003362
787	absent	absent	0.00203		787	absent	absent	0.002281		787	absent	absent	0.003877		787	present	absent	0.005451		787	absent	absent	0.002987		787	present	absent	0.003362
788	absent	absent	0.00203		788	absent	absent	0.002281		788	absent	absent	0.003877		788	present	absent	0.005451		788	absent	absent	0.002987		788	absent	absent	0.003362
789	absent	absent	0.00203		789	absent	absent	0.002281		789	absent	absent	0.003877		789	present	absent	0.005362		789	absent	absent	0.002987		789	absent	absent	0.003362
790	absent	absent	0.00203		790	absent	absent	0.002281		790	present	absent	0.003783		790	absent	absent	0.005362		790	absent	absent	0.002987		790	absent	absent	0.003362
791	absent	absent	0.00203		791	absent	absent	0.002281		791	present	absent	0.003783		791	absent	absent	0.005362		791	absent	absent	0.002987		791	absent	absent	0.003362
792	absent	absent	0.00203		792	absent	present	0.002129		792	present	absent	0.003783		792	absent	absent	0.005362		792	absent	absent	0.002987		792	absent	absent	0.003362
793	absent	absent	0.00203		793	present	present	0.002129		793	absent	absent	0.003783		793	present	absent	0.005272		793	absent	absent	0.002987		793	absent	absent	0.003362
794	absent	absent	0.00203		794	present	absent	0.002129		794	absent	absent	0.003783		794	absent	absent	0.005272		794	present	absent	0.0029		794	absent	absent	0.003362
795	absent	absent	0.00203		795	present	absent	0.002129		795	absent	absent	0.003783		795	present	absent	0.005183		795	present	absent	0.0029		795	absent	absent	0.003362
796	absent	absent	0.00203		796	present	absent	0.002129		796	absent	absent	0.003783		796	present	absent	0.005183		796	present	absent	0.0029		796	absent	absent	0.003362
797	absent	absent	0.00203		797	present	absent	0.002129		797	absent	absent	0.003783		797	absent	absent	0.005183		797	present	absent	0.0029		797	absent	absent	0.003362
798	absent	absent	0.00203		798	present	absent	0.002129		798	absent	absent	0.003783		798	absent	absent	0.005183		798	present	absent	0.0029		798	present	absent	0.003257
799	absent	absent	0.00203		799	present	absent	0.002129		799	absent	absent	0.003783		799	absent	absent	0.005183		799	present	absent	0.0029		799	present	absent	0.003257
800	absent	absent	0.00203		800	present	absent	0.002129		800	absent	absent	0.003783		800	absent	absent	0.005183		800	absent	absent	0.0029		800	present	absent	0.003257
801	absent	absent	0.00203		801	present	absent	0.002129		801	present	present	0.003688		801	present	absent	0.005094		801	absent	absent	0.0029		801	present	absent	0.003257
802	absent	absent	0.00203		802	present	absent	0.002129		802	present	absent	0.003688		802	present	absent	0.005094		802	absent	absent	0.0029		802	absent	absent	0.003257
803	absent	absent	0.00203		803	present	absent	0.002129		803	present	absent	0.003688		803	absent	absent	0.005094		803	absent	absent	0.0029		803	absent	absent	0.003257
804	absent	absent	0.00203		804	present	absent	0.002129		804	present	absent	0.003688		804	absent	absent	0.005094		804	absent	absent	0.0029		804	absent	absent	0.003257
805	absent	absent	0.00203		805	present	absent	0.002129		805	absent	absent	0.003688		805	absent	absent	0.005004		805	absent	absent	0.0029		805	absent	absent	0.003257
806	absent	absent	0.00203		806	present	absent	0.002129		806	absent	absent	0.003688		806	present	present	0.004915		806	present	present	0.002812		806	absent	absent	0.003257
807	absent	absent	0.00203		807	present	absent	0.002129		807	absent	absent	0.003688		807	present	absent	0.004915		807	present	absent	0.002812		807	present	present	0.003152
808	absent	absent	0.00203		808	present	absent	0.002129		808	absent	absent	0.003688		808	present	absent	0.004915		808	present	absent	0.002812		808	present	absent	0.003152
809	absent	present	0.001929		809	absent	absent	0.002129		809	present	absent	0.003594		809	present	absent	0.004915		809	present	absent	0.002812		809	present	absent	0.003152
810	present	absent	0.001929		810	absent	absent	0.002129		810	present	absent	0.003594		810	absent	absent	0.004915		810	present	absent	0.002812		810	present	absent	0.003152
811	present	absent	0.001929		811	absent	absent	0.002129		811	present	absent	0.003594		811	absent	absent	0.004915		811	present	absent	0.002812		811	present	absent	0.003152
812	present	absent	0.001929		812	absent	absent	0.002129		812	present	absent	0.003594		812	present	present	0.004826		812	present	absent	0.002812		812	present	absent	0.003152
813	present	absent	0.001929		813	absent	absent	0.002129		813	absent	absent	0.003594		813	present	present	0.004826		813	absent	absent	0.002812		813	present	absent	0.003152
814	present	absent	0.001929		814	absent	absent	0.002129		814	absent	absent	0.003594		814	present	absent	0.004736		814	absent	absent	0.002812		814	present	absent	0.003152
815	present	absent	0.001929		815	absent	absent	0.002129		815	absent	absent	0.003594		815	absent	absent	0.004736		815	absent	absent	0.002812		815	present	absent	0.003152
816	present	absent	0.001929		816	absent	absent	0.002129		816	absent	absent	0.003594		816	absent	absent	0.004736		816	absent	absent	0.002812		816	absent	absent	0.003152
817	present	absent	0.001929		817	absent	absent	0.002129		817	absent	absent	0.003594		817	absent	absent	0.004736		817	absent	absent	0.002812		817	present	present	0.003047
818	present	absent	0.001929		818	absent	absent	0.002129		818	absent	absent	0.003594		818	absent	absent	0.004736		818	absent	absent	0.002812		818	present	present	0.003047
819	present	absent	0.001929		819	absent	absent	0.002129		819	absent	present	0.003499		819	absent	absent	0.004736		819	present	present	0.002724		819	present	absent	0.003047
820	present	absent	0.001929		820	absent	absent	0.002129		820	present	absent	0.003499		820	present	absent	0.004647		820	present	present	0.002724		820	present	absent	0.003047
821	present	absent	0.001929		821	absent	absent	0.002129		821	present	absent	0.003499		821	present	absent	0.004647		821	present	absent	0.002724		821	absent	absent	0.003047
822	absent	absent	0.001929		822	absent	absent	0.002129		822	present	absent	0.003499		822	absent	absent	0.004647		822	present	absent	0.002724		822	absent	absent	0.003047
823	absent	absent	0.001929		823	absent	absent	0.002129		823	present	absent	0.003499		823	absent	absent	0.004647		823	present	absent	0.002724		823	absent	absent	0.003047
824	absent	absent	0.001929		824	absent	absent	0.002129		824	present	absent	0.003499		824	absent	absent	0.004647		824	present	absent	0.002724		824	absent	absent	0.003047
825	absent	absent	0.001929		825	absent	absent	0.002129		825	present	absent	0.003499		825	present	absent	0.004558		825	present	absent	0.002724		825	absent	absent	0.003047
826	absent	absent	0.001929		826	absent	absent	0.002129		826	absent	absent	0.003499		826	present	absent	0.004558		826	present	absent	0.002724		826	absent	absent	0.003047
827	absent	absent	0.001929		827	absent	absent	0.002129		827	absent	absent	0.003499		827	present	absent	0.004558		827	present	absent	0.002724		827	absent	present	0.002941
828	absent	absent	0.001929		828	absent	absent	0.002129		828	absent	absent	0.003499		828	absent	absent	0.004558		828	present	absent	0.002724		828	present	absent	0.002941
829	absent	absent	0.001929		829	absent	absent	0.002129		829	absent	absent	0.003499		829	absent	absent	0.004558		829	present	absent	0.002724		829	present	absent	0.002941
830	absent	absent	0.001929		830	absent	absent	0.002129		830	absent	present	0.003404		830	absent	present	0.004468		830	present	absent	0.002724		830	present	absent	0.002941
831	absent	absent	0.001929		831	absent	absent	0.002129		831	present	absent	0.003404		831	present	absent	0.004468		831	absent	absent	0.002724		831	present	absent	0.002941
832	absent	absent	0.001929		832	absent	absent	0.002129		832	present	absent	0.003404		832	present	absent	0.004468		832	absent	absent	0.002724		832	present	absent	0.002941
833	absent	absent	0.001929		833	absent	absent	0.002129		833	present	absent	0.003404		833	absent	absent	0.004468		833	absent	absent	0.002724		833	present	absent	0.002941
834	absent	absent	0.001929		834	absent	absent	0.002129		834	present	absent	0.003404		834	absent	absent	0.004468		834	absent	absent	0.002724		834	absent	absent	0.002941
835	absent	absent	0.001929		835	absent	absent	0.002129		835	present	absent	0.003404		835	absent	absent	0.004468		835	absent	absent	0.002724		835	absent	absent	0.002941
836	absent	absent	0.001929		836	present	present	0.001977		836	absent	absent	0.003404		836	present	absent	0.004379		836	absent	absent	0.002724		836	absent	absent	0.002941
837	absent	absent	0.001929		837	absent	present	0.001977		837	absent	absent	0.003404		837	present	absent	0.004379		837	absent	absent	0.002724		837	absent	absent	0.002941
838	absent	absent	0.001929		838	absent	present	0.001977		838	absent	absent	0.003404		838	present	absent	0.004379		838	absent	absent	0.002724		838	absent	absent	0.002941
839	absent	absent	0.001929		839	absent	present	0.001977		839	absent	absent	0.003404		839	absent	absent	0.004379		839	absent	absent	0.002724		839	absent	absent	0.002941
840	absent	absent	0.001929		840	present	present	0.001977		840	absent	absent	0.003404		840	absent	absent	0.004379		840	absent	absent	0.002724		840	absent	absent	0.002941
841	absent	absent	0.001929		841	absent	present	0.001977		841	absent	absent	0.003404		841	absent	absent	0.004379		841	absent	absent	0.002724		841	absent	absent	0.002941
842	absent	absent	0.001929		842	present	present	0.001977		842	absent	absent	0.003404		842	present	absent	0.004289		842	absent	absent	0.002724		842	absent	absent	0.002941
843	absent	absent	0.001929		843	present	absent	0.001977		843	absent	absent	0.003404		843	absent	absent	0.004289		843	absent	absent	0.002724		843	absent	absent	0.002941
844	absent	absent	0.001929		844	present	absent	0.001977		844	absent	absent	0.003404		844	present	absent	0.0042		844	absent	absent	0.002724		844	present	present	0.002836
845	absent	absent	0.001929		845	present	absent	0.001977		845	present	present	0.00331		845	absent	absent	0.0042		845	absent	absent	0.002724		845	present	absent	0.002836
846	absent	absent	0.001929		846	present	absent	0.001977		846	present	present	0.00331		846	absent	absent	0.0042		846	present	absent	0.002636		846	present	absent	0.002836
847	absent	absent	0.001929		847	present	absent	0.001977		847	present	absent	0.00331		847	absent	absent	0.0042		847	present	absent	0.002636		847	present	absent	0.002836
848	absent	absent	0.001929		848	present	absent	0.001977		848	present	absent	0.00331		848	absent	absent	0.0042		848	present	absent	0.002636		848	present	absent	0.002836
849	absent	absent	0.001929		849	present	absent	0.001977		849	absent	absent	0.00331		849	absent	absent	0.0042		849	present	absent	0.002636		849	present	absent	0.002836
850	present	present	0.001827		850	present	absent	0.001977		850	absent	absent	0.00331		850	present	absent	0.004111		850	present	absent	0.002636		850	present	absent	0.002836
851	present	present	0.001827		851	present	absent	0.001977		851	absent	absent	0.00331		851	absent	absent	0.004111		851	present	absent	0.002636		851	present	absent	0.002836
852	present	present	0.001827		852	present	absent	0.001977		852	absent	absent	0.00331		852	absent	absent	0.004111		852	present	absent	0.002636		852	present	absent	0.002836
853	present	present	0.001827		853	absent	absent	0.001977		853	absent	absent	0.00331		853	absent	absent	0.004111		853	absent	absent	0.002636		853	present	absent	0.002836
854	present	present	0.001827		854	absent	absent	0.001977		854	absent	absent	0.00331		854	present	absent	0.004021		854	absent	absent	0.002636		854	present	absent	0.002836
855	absent	present	0.001827		855	absent	absent	0.001977		855	absent	absent	0.00331		855	present	absent	0.004021		855	absent	absent	0.002636		855	absent	absent	0.002836
856	present	absent	0.001827		856	absent	absent	0.001977		856	absent	absent	0.00331		856	absent	absent	0.004021		856	absent	absent	0.002636		856	absent	absent	0.002836
857	present	absent	0.001827		857	absent	absent	0.001977		857	present	absent	0.003215		857	absent	absent	0.004021		857	absent	absent	0.002636		857	absent	absent	0.002836
858	present	absent	0.001827		858	absent	absent	0.001977		858	absent	absent	0.003215		858	absent	absent	0.004021		858	absent	absent	0.002636		858	absent	absent	0.002836
859	present	absent	0.001827		859	absent	absent	0.001977		859	absent	absent	0.003215		859	absent	absent	0.004021		859	absent	absent	0.002636		859	present	present	0.002731
860	present	absent	0.001827		860	absent	absent	0.001977		860	absent	absent	0.003215		860	absent	absent	0.004021		860	absent	absent	0.002636		860	present	present	0.002731
861	present	absent	0.001827		861	absent	absent	0.001977		861	absent	absent	0.003215		861	absent	absent	0.004021		861	absent	absent	0.002636		861	absent	present	0.002731
862	present	absent	0.001827		862	absent	absent	0.001977		862	absent	absent	0.003215		862	absent	absent	0.004021		862	absent	absent	0.002636		862	present	absent	0.002731
863	present	absent	0.001827		863	absent	absent	0.001977		863	absent	absent	0.003215		863	present	absent	0.003932		863	present	present	0.002548		863	present	absent	0.002731
864	present	absent	0.001827		864	absent	absent	0.001977		864	absent	absent	0.003215		864	present	absent	0.003932		864	present	present	0.002548		864	present	absent	0.002731
865	present	absent	0.001827		865	absent	absent	0.001977		865	absent	absent	0.003215		865	present	absent	0.003932		865	present	absent	0.002548		865	present	absent	0.002731
866	present	absent	0.001827		866	absent	absent	0.001977		866	absent	present	0.003121		866	present	absent	0.003932		866	present	absent	0.002548		866	present	absent	0.002731
867	absent	absent	0.001827		867	absent	absent	0.001977		867	present	present	0.003121		867	present	absent	0.003932		867	present	absent	0.002548		867	present	absent	0.002731
868	absent	absent	0.001827		868	absent	absent	0.001977		868	present	absent	0.003121		868	absent	absent	0.003932		868	present	absent	0.002548		868	present	absent	0.002731
869	absent	absent	0.001827		869	absent	absent	0.001977		869	present	absent	0.003121		869	absent	absent	0.003932		869	present	absent	0.002548		869	present	absent	0.002731
870	absent	absent	0.001827		870	absent	absent	0.001977		870	present	absent	0.003121		870	absent	absent	0.003932		870	present	absent	0.002548		870	present	absent	0.002731
871	absent	absent	0.001827		871	present	present	0.001825		871	absent	absent	0.003121		871	absent	absent	0.003932		871	present	absent	0.002548		871	absent	absent	0.002731
872	absent	absent	0.001827		872	present	present	0.001825		872	absent	absent	0.003121		872	present	absent	0.003843		872	present	absent	0.002548		872	absent	absent	0.002731
873	absent	absent	0.001827		873	present	present	0.001825		873	absent	absent	0.003121		873	absent	absent	0.003843		873	absent	absent	0.002548		873	absent	absent	0.002731
874	absent	absent	0.001827		874	present	present	0.001825		874	absent	absent	0.003121		874	absent	absent	0.003843		874	absent	absent	0.002548		874	absent	absent	0.002731
875	absent	absent	0.001827		875	absent	present	0.001825		875	absent	absent	0.003121		875	absent	absent	0.003843		875	absent	absent	0.002548		875	absent	absent	0.002731
876	absent	absent	0.001827		876	absent	present	0.001825		876	absent	absent	0.003121		876	absent	absent	0.003843		876	absent	absent	0.002548		876	absent	absent	0.002731
877	absent	absent	0.001827		877	present	absent	0.001825		877	absent	absent	0.003121		877	present	absent	0.003753		877	absent	absent	0.002548		877	absent	absent	0.002731
878	absent	absent	0.001827		878	present	absent	0.001825		878	absent	absent	0.003121		878	present	absent	0.003753		878	absent	absent	0.002548		878	absent	absent	0.002731
879	absent	absent	0.001827		879	present	absent	0.001825		879	absent	absent	0.003121		879	absent	absent	0.003753		879	absent	absent	0.002548		879	absent	absent	0.002731
880	absent	absent	0.001827		880	present	absent	0.001825		880	absent	absent	0.003121		880	present	absent	0.003664		880	absent	absent	0.002548		880	absent	absent	0.002731
881	absent	absent	0.001827		881	present	absent	0.001825		881	absent	absent	0.003121		881	present	absent	0.003664		881	absent	absent	0.002548		881	absent	absent	0.002731
882	absent	absent	0.001827		882	present	absent	0.001825		882	absent	absent	0.003121		882	present	absent	0.003664		882	absent	absent	0.002548		882	absent	absent	0.002731
883	absent	absent	0.001827		883	present	absent	0.001825		883	absent	absent	0.003121		883	present	absent	0.003664		883	absent	absent	0.002548		883	absent	absent	0.002731
884	absent	absent	0.001827		884	present	absent	0.001825		884	absent	absent	0.003121		884	present	absent	0.003664		884	present	absent	0.00246		884	present	present	0.002626
885	absent	absent	0.001827		885	present	absent	0.001825		885	present	present	0.003026		885	absent	absent	0.003664		885	present	absent	0.00246		885	absent	present	0.002626
886	absent	absent	0.001827		886	present	absent	0.001825		886	present	absent	0.003026		886	absent	absent	0.003664		886	present	absent	0.00246		886	present	absent	0.002626
887	absent	absent	0.001827		887	present	absent	0.001825		887	present	absent	0.003026		887	absent	absent	0.003664		887	present	absent	0.00246		887	present	absent	0.002626
888	absent	absent	0.001827		888	present	absent	0.001825		888	present	absent	0.003026		888	absent	absent	0.003664		888	present	absent	0.00246		888	present	absent	0.002626
889	absent	absent	0.001827		889	absent	absent	0.001825		889	absent	absent	0.003026		889	absent	absent	0.003664		889	present	absent	0.00246		889	present	absent	0.002626
890	absent	absent	0.001827		890	absent	absent	0.001825		890	absent	absent	0.003026		890	absent	absent	0.003664		890	present	absent	0.00246		890	present	absent	0.002626
891	absent	absent	0.001827		891	absent	absent	0.001825		891	absent	absent	0.003026		891	present	absent	0.003575		891	present	absent	0.00246		891	present	absent	0.002626
892	absent	absent	0.001827		892	absent	absent	0.001825		892	absent	absent	0.003026		892	absent	absent	0.003575		892	absent	absent	0.00246		892	present	absent	0.002626
893	absent	absent	0.001827		893	absent	absent	0.001825		893	present	present	0.002932		893	absent	absent	0.003575		893	absent	absent	0.00246		893	present	absent	0.002626
894	absent	absent	0.001827		894	absent	absent	0.001825		894	present	absent	0.002932		894	absent	absent	0.003575		894	absent	absent	0.00246		894	present	absent	0.002626
895	absent	absent	0.001827		895	absent	absent	0.001825		895	present	absent	0.002932		895	absent	absent	0.003575		895	absent	absent	0.00246		895	present	absent	0.002626
896	absent	absent	0.001827		896	absent	absent	0.001825		896	present	absent	0.002932		896	absent	absent	0.003575		896	absent	absent	0.00246		896	present	absent	0.002626
897	absent	absent	0.001827		897	absent	absent	0.001825		897	present	absent	0.002932		897	absent	absent	0.003575		897	absent	absent	0.00246		897	present	absent	0.002626
898	absent	absent	0.001827		898	absent	absent	0.001825		898	present	absent	0.002932		898	absent	absent	0.003575		898	absent	absent	0.00246		898	absent	absent	0.002626
899	absent	absent	0.001827		899	absent	absent	0.001825		899	absent	absent	0.002932		899	present	absent	0.003485		899	absent	absent	0.00246		899	absent	absent	0.002626
900	absent	absent	0.001827		900	absent	absent	0.001825		900	absent	absent	0.002932		900	present	absent	0.003485		900	absent	absent	0.00246		900	absent	absent	0.002626
901	absent	absent	0.001827		901	absent	absent	0.001825		901	absent	absent	0.002932		901	present	absent	0.003485		901	present	present	0.002372		901	absent	absent	0.002626
902	absent	absent	0.001827		902	absent	absent	0.001825		902	absent	absent	0.002932		902	present	absent	0.003485		902	present	absent	0.002372		902	absent	absent	0.002626
903	absent	present	0.001726		903	absent	absent	0.001825		903	absent	absent	0.002932		903	absent	absent	0.003485		903	present	absent	0.002372		903	absent	absent	0.002626
904	absent	present	0.001726		904	absent	absent	0.001825		904	absent	absent	0.002932		904	absent	absent	0.003485		904	present	absent	0.002372		904	absent	absent	0.002626
905	present	present	0.001726		905	absent	absent	0.001825		905	absent	absent	0.002932		905	absent	absent	0.003485		905	present	absent	0.002372		905	absent	absent	0.002626
906	absent	present	0.001726		906	absent	absent	0.001825		906	absent	absent	0.002932		906	present	absent	0.003396		906	present	absent	0.002372		906	absent	absent	0.002626
907	present	absent	0.001726		907	absent	absent	0.001825		907	absent	absent	0.002932		907	absent	absent	0.003396		907	present	absent	0.002372		907	absent	absent	0.002626
908	present	absent	0.001726		908	absent	absent	0.001825		908	present	present	0.002837		908	absent	absent	0.003396		908	absent	absent	0.002372		908	absent	absent	0.002626
909	present	absent	0.001726		909	absent	absent	0.001825		909	present	present	0.002837		909	absent	absent	0.003396		909	absent	absent	0.002372		909	absent	absent	0.002626
910	present	absent	0.001726		910	absent	absent	0.001825		910	present	absent	0.002837		910	absent	absent	0.003396		910	absent	absent	0.002372		910	absent	absent	0.002626
911	present	absent	0.001726		911	absent	absent	0.001825		911	present	absent	0.002837		911	absent	absent	0.003396		911	absent	absent	0.002372		911	absent	absent	0.002626
912	present	absent	0.001726		912	absent	absent	0.001825		912	present	absent	0.002837		912	present	absent	0.003306		912	absent	absent	0.002372		912	absent	absent	0.002626
913	present	absent	0.001726		913	absent	absent	0.001825		913	present	absent	0.002837		913	present	absent	0.003306		913	absent	absent	0.002372		913	present	present	0.002521
914	present	absent	0.001726		914	absent	absent	0.001825		914	absent	absent	0.002837		914	present	absent	0.003306		914	absent	absent	0.002372		914	present	absent	0.002521
915	present	absent	0.001726		915	absent	absent	0.001825		915	absent	absent	0.002837		915	present	absent	0.003306		915	absent	absent	0.002372		915	present	absent	0.002521
916	present	absent	0.001726		916	absent	absent	0.001825		916	absent	absent	0.002837		916	absent	absent	0.003306		916	absent	absent	0.002372		916	present	absent	0.002521
917	absent	absent	0.001726		917	absent	absent	0.001825		917	absent	absent	0.002837		917	absent	absent	0.003306		917	absent	absent	0.002372		917	present	absent	0.002521
918	absent	absent	0.001726		918	absent	absent	0.001825		918	absent	absent	0.002837		918	absent	absent	0.003306		918	absent	absent	0.002372		918	present	absent	0.002521
919	absent	absent	0.001726		919	absent	absent	0.001825		919	present	present	0.002742		919	absent	absent	0.003306		919	absent	absent	0.002372		919	present	absent	0.002521
920	absent	absent	0.001726		920	absent	absent	0.001825		920	present	absent	0.002742		920	absent	absent	0.003306		920	absent	absent	0.002372		920	present	absent	0.002521
921	absent	absent	0.001726		921	absent	absent	0.001825		921	present	absent	0.002742		921	absent	absent	0.003306		921	absent	absent	0.002372		921	absent	absent	0.002521
922	absent	absent	0.001726		922	absent	absent	0.001825		922	present	absent	0.002742		922	present	present	0.003217		922	absent	absent	0.002372		922	absent	absent	0.002521
923	absent	absent	0.001726		923	absent	absent	0.001825		923	present	absent	0.002742		923	present	absent	0.003217		923	present	present	0.002284		923	absent	absent	0.002521
924	absent	absent	0.001726		924	absent	absent	0.001825		924	absent	absent	0.002742		924	present	absent	0.003217		924	present	absent	0.002284		924	absent	absent	0.002521
925	absent	absent	0.001726		925	absent	absent	0.001825		925	absent	absent	0.002742		925	present	absent	0.003217		925	present	absent	0.002284		925	absent	absent	0.002521
926	absent	absent	0.001726		926	present	present	0.001673		926	absent	absent	0.002742		926	present	absent	0.003217		926	present	absent	0.002284		926	absent	absent	0.002521
927	absent	absent	0.001726		927	absent	present	0.001673		927	absent	absent	0.002742		927	present	absent	0.003217		927	present	absent	0.002284		927	absent	absent	0.002521
928	absent	absent	0.001726		928	present	present	0.001673		928	absent	absent	0.002742		928	absent	absent	0.003217		928	present	absent	0.002284		928	absent	absent	0.002521
929	absent	absent	0.001726		929	absent	present	0.001673		929	absent	absent	0.002742		929	absent	absent	0.003217		929	present	absent	0.002284		929	absent	absent	0.002521
930	absent	absent	0.001726		930	present	present	0.001673		930	absent	absent	0.002742		930	absent	absent	0.003217		930	absent	absent	0.002284		930	absent	absent	0.002521
931	absent	absent	0.001726		931	absent	present	0.001673		931	absent	absent	0.002742		931	absent	absent	0.003217		931	absent	absent	0.002284		931	absent	absent	0.002521
932	absent	absent	0.001726		932	present	absent	0.001673		932	absent	absent	0.002742		932	absent	absent	0.003217		932	absent	absent	0.002284		932	absent	absent	0.002521
933	absent	absent	0.001726		933	present	absent	0.001673		933	absent	absent	0.002742		933	absent	absent	0.003217		933	absent	absent	0.002284		933	absent	absent	0.002521
934	absent	absent	0.001726		934	present	absent	0.001673		934	absent	absent	0.002742		934	present	absent	0.003128		934	absent	absent	0.002284		934	present	present	0.002416
935	absent	absent	0.001726		935	present	absent	0.001673		935	present	present	0.002648		935	present	absent	0.003128		935	absent	absent	0.002284		935	present	absent	0.002416
936	absent	absent	0.001726		936	present	absent	0.001673		936	present	absent	0.002648		936	present	absent	0.003128		936	absent	absent	0.002284		936	present	absent	0.002416
937	absent	absent	0.001726		937	present	absent	0.001673		937	present	absent	0.002648		937	present	absent	0.003128		937	absent	absent	0.002284		937	present	absent	0.002416
938	absent	absent	0.001726		938	present	absent	0.001673		938	present	absent	0.002648		938	absent	absent	0.003128		938	absent	absent	0.002284		938	absent	absent	0.002416
939	absent	absent	0.001726		939	present	absent	0.001673		939	present	absent	0.002648		939	absent	absent	0.003128		939	absent	absent	0.002284		939	absent	absent	0.002416
940	absent	absent	0.001726		940	present	absent	0.001673		940	present	absent	0.002648		940	absent	absent	0.003128		940	present	present	0.002197		940	absent	absent	0.002416
941	absent	absent	0.001726		941	present	absent	0.001673		941	present	absent	0.002648		941	absent	absent	0.003128		941	present	present	0.002197		941	absent	absent	0.002416
942	absent	absent	0.001726		942	present	absent	0.001673		942	present	absent	0.002648		942	absent	absent	0.003128		942	present	absent	0.002197		942	absent	absent	0.002416
943	absent	absent	0.001726		943	present	absent	0.001673		943	absent	absent	0.002648		943	absent	absent	0.003128		943	present	absent	0.002197		943	absent	absent	0.002416
944	absent	absent	0.001726		944	present	absent	0.001673		944	absent	absent	0.002648		944	absent	absent	0.003128		944	present	absent	0.002197		944	absent	absent	0.002416
945	absent	absent	0.001726		945	present	absent	0.001673		945	absent	absent	0.002648		945	absent	absent	0.003128		945	present	absent	0.002197		945	absent	absent	0.002416
946	absent	absent	0.001726		946	present	absent	0.001673		946	absent	absent	0.002648		946	absent	absent	0.003128		946	present	absent	0.002197		946	absent	absent	0.002416
947	absent	absent	0.001726		947	present	absent	0.001673		947	absent	absent	0.002648		947	absent	absent	0.003128		947	present	absent	0.002197		947	absent	absent	0.002416
948	absent	absent	0.001726		948	present	absent	0.001673		948	absent	absent	0.002648		948	present	present	0.003038		948	present	absent	0.002197		948	absent	absent	0.002416
949	absent	absent	0.001726		949	present	absent	0.001673		949	absent	absent	0.002648		949	present	present	0.003038		949	present	absent	0.002197		949	absent	absent	0.002416
950	absent	absent	0.001726		950	present	absent	0.001673		950	absent	absent	0.002648		950	absent	absent	0.003038		950	present	absent	0.002197		950	absent	absent	0.002416
951	absent	absent	0.001726		951	present	absent	0.001673		951	absent	absent	0.002648		951	absent	absent	0.003038		951	absent	absent	0.002197		951	absent	absent	0.002416
952	absent	absent	0.001726		952	absent	absent	0.001673		952	absent	present	0.002553		952	absent	absent	0.003038		952	absent	absent	0.002197		952	absent	absent	0.002416
953	absent	absent	0.001726		953	absent	absent	0.001673		953	present	absent	0.002553		953	absent	absent	0.003038		953	absent	absent	0.002197		953	absent	absent	0.002416
954	absent	absent	0.001726		954	absent	absent	0.001673		954	present	absent	0.002553		954	absent	absent	0.003038		954	absent	absent	0.002197		954	present	absent	0.002311
955	absent	absent	0.001726		955	absent	absent	0.001673		955	present	absent	0.002553		955	absent	absent	0.003038		955	absent	absent	0.002197		955	present	absent	0.002311
956	absent	absent	0.001726		956	absent	absent	0.001673		956	present	absent	0.002553		956	absent	absent	0.003038		956	absent	absent	0.002197		956	present	absent	0.002311
957	absent	absent	0.001726		957	absent	absent	0.001673		957	present	absent	0.002553		957	present	present	0.002949		957	absent	absent	0.002197		957	present	absent	0.002311
958	absent	absent	0.001726		958	absent	absent	0.001673		958	present	absent	0.002553		958	present	absent	0.002949		958	absent	absent	0.002197		958	present	absent	0.002311
959	absent	absent	0.001726		959	absent	absent	0.001673		959	absent	absent	0.002553		959	present	absent	0.002949		959	absent	absent	0.002197		959	present	absent	0.002311
960	absent	absent	0.001726		960	absent	absent	0.001673		960	absent	absent	0.002553		960	present	absent	0.002949		960	absent	absent	0.002197		960	present	absent	0.002311
961	absent	absent	0.001726		961	absent	absent	0.001673		961	absent	absent	0.002553		961	present	absent	0.002949		961	absent	absent	0.002197		961	present	absent	0.002311
962	absent	absent	0.001726		962	absent	absent	0.001673		962	absent	absent	0.002553		962	present	absent	0.002949		962	absent	absent	0.002197		962	present	absent	0.002311
963	absent	absent	0.001726		963	absent	absent	0.001673		963	absent	absent	0.002553		963	present	absent	0.002949		963	absent	absent	0.002197		963	present	absent	0.002311
964	absent	absent	0.001726		964	absent	absent	0.001673		964	absent	absent	0.002553		964	absent	absent	0.002949		964	absent	absent	0.002197		964	present	absent	0.002311
965	absent	absent	0.001726		965	absent	absent	0.001673		965	absent	absent	0.002553		965	absent	absent	0.002949		965	absent	absent	0.002197		965	present	absent	0.002311
966	absent	absent	0.001726		966	absent	absent	0.001673		966	absent	absent	0.002553		966	absent	absent	0.002949		966	absent	absent	0.002197		966	present	absent	0.002311
967	absent	absent	0.001726		967	absent	absent	0.001673		967	absent	absent	0.002553		967	absent	absent	0.002949		967	absent	absent	0.002197		967	present	absent	0.002311
968	absent	absent	0.001726		968	absent	absent	0.001673		968	absent	absent	0.002553		968	absent	absent	0.002949		968	absent	present	0.002109		968	present	absent	0.002311
969	absent	absent	0.001726		969	absent	absent	0.001673		969	absent	absent	0.002553		969	present	present	0.00286		969	present	present	0.002109		969	absent	absent	0.002311
970	absent	absent	0.001726		970	absent	absent	0.001673		970	absent	absent	0.002553		970	absent	present	0.00286		970	present	absent	0.002109		970	absent	absent	0.002311
971	absent	absent	0.001726		971	absent	absent	0.001673		971	present	present	0.002459		971	present	present	0.00286		971	present	absent	0.002109		971	absent	absent	0.002311
972	present	present	0.001624		972	absent	absent	0.001673		972	present	absent	0.002459		972	present	absent	0.00286		972	present	absent	0.002109		972	absent	absent	0.002311
973	present	present	0.001624		973	absent	absent	0.001673		973	present	absent	0.002459		973	present	absent	0.00286		973	present	absent	0.002109		973	present	present	0.002206
974	present	present	0.001624		974	absent	absent	0.001673		974	present	absent	0.002459		974	present	absent	0.00286		974	present	absent	0.002109		974	present	present	0.002206
975	present	present	0.001624		975	absent	absent	0.001673		975	present	absent	0.002459		975	absent	absent	0.00286		975	present	absent	0.002109		975	present	present	0.002206
976	present	absent	0.001624		976	absent	absent	0.001673		976	present	absent	0.002459		976	absent	absent	0.00286		976	present	absent	0.002109		976	present	absent	0.002206
977	present	absent	0.001624		977	absent	absent	0.001673		977	present	absent	0.002459		977	absent	absent	0.00286		977	absent	absent	0.002109		977	present	absent	0.002206
978	present	absent	0.001624		978	absent	absent	0.001673		978	absent	absent	0.002459		978	present	absent	0.00277		978	absent	absent	0.002109		978	present	absent	0.002206
979	present	absent	0.001624		979	absent	absent	0.001673		979	absent	absent	0.002459		979	present	absent	0.00277		979	absent	absent	0.002109		979	present	absent	0.002206
980	present	absent	0.001624		980	absent	absent	0.001673		980	absent	absent	0.002459		980	present	absent	0.00277		980	absent	absent	0.002109		980	present	absent	0.002206
981	present	absent	0.001624		981	absent	absent	0.001673		981	absent	absent	0.002459		981	present	absent	0.00277		981	absent	absent	0.002109		981	present	absent	0.002206
982	present	absent	0.001624		982	absent	absent	0.001673		982	absent	absent	0.002459		982	present	absent	0.00277		982	absent	absent	0.002109		982	present	absent	0.002206
983	present	absent	0.001624		983	absent	absent	0.001673		983	absent	absent	0.002459		983	present	absent	0.00277		983	absent	absent	0.002109		983	present	absent	0.002206
984	present	absent	0.001624		984	absent	absent	0.001673		984	absent	absent	0.002459		984	present	absent	0.00277		984	absent	absent	0.002109		984	present	absent	0.002206
985	present	absent	0.001624		985	absent	absent	0.001673		985	absent	absent	0.002459		985	present	absent	0.00277		985	absent	absent	0.002109		985	present	absent	0.002206
986	present	absent	0.001624		986	absent	absent	0.001673		986	absent	absent	0.002459		986	present	absent	0.00277		986	absent	absent	0.002109		986	present	absent	0.002206
987	absent	absent	0.001624		987	absent	absent	0.001673		987	absent	absent	0.002459		987	absent	absent	0.00277		987	absent	absent	0.002109		987	present	absent	0.002206
988	absent	absent	0.001624		988	absent	absent	0.001673		988	absent	present	0.002364		988	absent	absent	0.00277		988	absent	absent	0.002109		988	present	absent	0.002206
989	absent	absent	0.001624		989	absent	absent	0.001673		989	present	absent	0.002364		989	absent	absent	0.00277		989	absent	absent	0.002109		989	present	absent	0.002206
990	absent	absent	0.001624		990	present	present	0.001521		990	present	absent	0.002364		990	absent	absent	0.00277		990	absent	absent	0.002109		990	present	absent	0.002206
991	absent	absent	0.001624		991	present	present	0.001521		991	absent	absent	0.002364		991	present	absent	0.002681		991	absent	absent	0.002109		991	present	absent	0.002206
992	absent	absent	0.001624		992	present	absent	0.001521		992	absent	absent	0.002364		992	present	absent	0.002681		992	absent	absent	0.002109		992	present	absent	0.002206
993	absent	absent	0.001624		993	present	absent	0.001521		993	absent	absent	0.002364		993	present	absent	0.002681		993	absent	absent	0.002109		993	present	absent	0.002206
994	absent	absent	0.001624		994	present	absent	0.001521		994	absent	absent	0.002364		994	present	absent	0.002681		994	absent	absent	0.002109		994	absent	absent	0.002206
995	absent	absent	0.001624		995	present	absent	0.001521		995	absent	absent	0.002364		995	present	absent	0.002681		995	absent	absent	0.002109		995	absent	absent	0.002206
996	absent	absent	0.001624		996	present	absent	0.001521		996	absent	absent	0.002364		996	present	absent	0.002681		996	absent	absent	0.002109		996	absent	absent	0.002206
997	absent	absent	0.001624		997	present	absent	0.001521		997	absent	absent	0.002364		997	present	absent	0.002681		997	absent	absent	0.002109		997	absent	absent	0.002206
998	absent	absent	0.001624		998	present	absent	0.001521		998	absent	absent	0.002364		998	present	absent	0.002681		998	present	present	0.002021		998	absent	absent	0.002206
999	absent	absent	0.001624		999	present	absent	0.001521		999	absent	absent	0.002364		999	absent	absent	0.002681		999	present	present	0.002021		999	absent	absent	0.002206
1000	absent	absent	0.001624		1000	present	absent	0.001521		1000	absent	absent	0.002364		1000	absent	absent	0.002681		1000	present	present	0.002021		1000	absent	absent	0.002206
1001	absent	absent	0.001624		1001	present	absent	0.001521		1001	absent	absent	0.002364		1001	absent	absent	0.002681		1001	present	absent	0.002021		1001	absent	absent	0.002206
1002	absent	absent	0.001624		1002	present	absent	0.001521		1002	absent	absent	0.002364		1002	absent	absent	0.002681		1002	present	absent	0.002021		1002	absent	absent	0.002206
1003	absent	absent	0.001624		1003	absent	absent	0.001521		1003	absent	absent	0.002364		1003	absent	absent	0.002681		1003	present	absent	0.002021		1003	absent	absent	0.002206
1004	absent	absent	0.001624		1004	absent	absent	0.001521		1004	absent	absent	0.002364		1004	absent	absent	0.002681		1004	present	absent	0.002021		1004	absent	absent	0.002206
1005	absent	absent	0.001624		1005	absent	absent	0.001521		1005	absent	absent	0.002364		1005	absent	absent	0.002681		1005	present	absent	0.002021		1005	absent	absent	0.002206
1006	absent	absent	0.001624		1006	absent	absent	0.001521		1006	present	present	0.00227		1006	absent	absent	0.002681		1006	present	absent	0.002021		1006	absent	absent	0.002206
1007	absent	absent	0.001624		1007	absent	absent	0.001521		1007	absent	present	0.00227		1007	absent	absent	0.002681		1007	present	absent	0.002021		1007	absent	absent	0.002206
1008	absent	absent	0.001624		1008	absent	absent	0.001521		1008	present	absent	0.00227		1008	absent	absent	0.002681		1008	present	absent	0.002021		1008	absent	absent	0.002206
1009	absent	absent	0.001624		1009	absent	absent	0.001521		1009	present	absent	0.00227		1009	absent	absent	0.002681		1009	present	absent	0.002021		1009	absent	absent	0.002206
1010	absent	absent	0.001624		1010	absent	absent	0.001521		1010	present	absent	0.00227		1010	absent	absent	0.002681		1010	present	absent	0.002021		1010	absent	absent	0.002206
1011	absent	absent	0.001624		1011	absent	absent	0.001521		1011	present	absent	0.00227		1011	absent	present	0.002592		1011	present	absent	0.002021		1011	absent	absent	0.002206
1012	absent	absent	0.001624		1012	absent	absent	0.001521		1012	present	absent	0.00227		1012	present	absent	0.002592		1012	present	absent	0.002021		1012	absent	absent	0.002206
1013	absent	absent	0.001624		1013	absent	absent	0.001521		1013	present	absent	0.00227		1013	present	absent	0.002592		1013	present	absent	0.002021		1013	absent	absent	0.002206
1014	absent	absent	0.001624		1014	absent	absent	0.001521		1014	present	absent	0.00227		1014	present	absent	0.002592		1014	absent	absent	0.002021		1014	absent	absent	0.002206
1015	absent	absent	0.001624		1015	absent	absent	0.001521		1015	present	absent	0.00227		1015	present	absent	0.002592		1015	absent	absent	0.002021		1015	absent	absent	0.002206
1016	absent	absent	0.001624		1016	absent	absent	0.001521		1016	absent	absent	0.00227		1016	absent	absent	0.002592		1016	absent	absent	0.002021		1016	absent	absent	0.002206
1017	absent	absent	0.001624		1017	absent	absent	0.001521		1017	absent	absent	0.00227		1017	absent	absent	0.002592		1017	absent	absent	0.002021		1017	absent	absent	0.002206
1018	absent	absent	0.001624		1018	absent	absent	0.001521		1018	absent	absent	0.00227		1018	absent	absent	0.002592		1018	absent	absent	0.002021		1018	present	absent	0.002101
1019	absent	absent	0.001624		1019	absent	absent	0.001521		1019	absent	absent	0.00227		1019	absent	absent	0.002592		1019	absent	absent	0.002021		1019	present	absent	0.002101
1020	absent	absent	0.001624		1020	absent	absent	0.001521		1020	absent	absent	0.00227		1020	absent	absent	0.002592		1020	absent	absent	0.002021		1020	present	absent	0.002101
1021	absent	absent	0.001624		1021	absent	absent	0.001521		1021	absent	absent	0.00227		1021	absent	absent	0.002592		1021	absent	absent	0.002021		1021	present	absent	0.002101
1022	absent	absent	0.001624		1022	absent	absent	0.001521		1022	absent	absent	0.00227		1022	absent	absent	0.002592		1022	absent	absent	0.002021		1022	present	absent	0.002101
1023	absent	absent	0.001624		1023	absent	absent	0.001521		1023	absent	absent	0.00227		1023	absent	absent	0.002592		1023	absent	absent	0.002021		1023	present	absent	0.002101
1024	absent	absent	0.001624		1024	absent	absent	0.001521		1024	absent	absent	0.00227		1024	present	present	0.002502		1024	absent	absent	0.002021		1024	present	absent	0.002101
1025	absent	absent	0.001624		1025	absent	absent	0.001521		1025	absent	absent	0.00227		1025	present	present	0.002502		1025	absent	absent	0.002021		1025	present	absent	0.002101
1026	absent	absent	0.001624		1026	absent	absent	0.001521		1026	absent	absent	0.00227		1026	present	absent	0.002502		1026	absent	absent	0.002021		1026	present	absent	0.002101
1027	absent	absent	0.001624		1027	absent	absent	0.001521		1027	absent	absent	0.00227		1027	present	absent	0.002502		1027	absent	absent	0.002021		1027	absent	absent	0.002101
1028	absent	absent	0.001624		1028	absent	absent	0.001521		1028	absent	absent	0.00227		1028	present	absent	0.002502		1028	absent	absent	0.002021		1028	absent	absent	0.002101
1029	absent	absent	0.001624		1029	absent	absent	0.001521		1029	absent	absent	0.00227		1029	present	absent	0.002502		1029	absent	absent	0.002021		1029	absent	absent	0.002101
1030	absent	absent	0.001624		1030	absent	absent	0.001521		1030	absent	absent	0.00227		1030	present	absent	0.002502		1030	absent	absent	0.002021		1030	absent	absent	0.002101
1031	absent	absent	0.001624		1031	absent	absent	0.001521		1031	absent	absent	0.00227		1031	present	absent	0.002502		1031	absent	absent	0.002021		1031	absent	absent	0.002101
1032	absent	absent	0.001624		1032	absent	absent	0.001521		1032	absent	absent	0.00227		1032	present	absent	0.002502		1032	absent	absent	0.002021		1032	absent	absent	0.002101
1033	absent	absent	0.001624		1033	absent	absent	0.001521		1033	absent	absent	0.00227		1033	present	absent	0.002502		1033	present	present	0.001933		1033	absent	absent	0.002101
1034	absent	absent	0.001624		1034	absent	absent	0.001521		1034	absent	absent	0.00227		1034	present	absent	0.002502		1034	present	present	0.001933		1034	absent	absent	0.002101
1035	absent	absent	0.001624		1035	absent	absent	0.001521		1035	present	present	0.002175		1035	absent	absent	0.002502		1035	present	absent	0.001933		1035	absent	absent	0.002101
1036	absent	absent	0.001624		1036	absent	absent	0.001521		1036	present	present	0.002175		1036	absent	absent	0.002502		1036	present	absent	0.001933		1036	absent	absent	0.002101
1037	absent	absent	0.001624		1037	absent	absent	0.001521		1037	present	absent	0.002175		1037	absent	absent	0.002502		1037	present	absent	0.001933		1037	absent	absent	0.002101
1038	absent	absent	0.001624		1038	absent	absent	0.001521		1038	present	absent	0.002175		1038	absent	absent	0.002502		1038	present	absent	0.001933		1038	absent	absent	0.002101
1039	absent	absent	0.001624		1039	absent	absent	0.001521		1039	present	absent	0.002175		1039	absent	absent	0.002502		1039	present	absent	0.001933		1039	present	present	0.001996
1040	absent	absent	0.001624		1040	absent	absent	0.001521		1040	present	absent	0.002175		1040	absent	absent	0.002502		1040	present	absent	0.001933		1040	present	present	0.001996
1041	absent	absent	0.001624		1041	absent	absent	0.001521		1041	absent	absent	0.002175		1041	absent	absent	0.002502		1041	present	absent	0.001933		1041	present	present	0.001996
1042	absent	absent	0.001624		1042	absent	absent	0.001521		1042	absent	absent	0.002175		1042	absent	absent	0.002502		1042	present	absent	0.001933		1042	absent	present	0.001996
1043	absent	absent	0.001624		1043	absent	absent	0.001521		1043	absent	absent	0.002175		1043	absent	absent	0.002502		1043	present	absent	0.001933		1043	present	absent	0.001996
1044	absent	absent	0.001624		1044	absent	absent	0.001521		1044	absent	absent	0.002175		1044	absent	absent	0.002502		1044	present	absent	0.001933		1044	present	absent	0.001996
1045	absent	absent	0.001624		1045	absent	absent	0.001521		1045	absent	absent	0.002175		1045	present	present	0.002413		1045	present	absent	0.001933		1045	present	absent	0.001996
1046	absent	absent	0.001624		1046	absent	absent	0.001521		1046	absent	absent	0.002175		1046	present	present	0.002413		1046	present	absent	0.001933		1046	present	absent	0.001996
1047	absent	absent	0.001624		1047	absent	absent	0.001521		1047	absent	absent	0.002175		1047	present	present	0.002413		1047	present	absent	0.001933		1047	present	absent	0.001996
1048	absent	absent	0.001624		1048	absent	absent	0.001521		1048	absent	absent	0.002175		1048	present	absent	0.002413		1048	present	absent	0.001933		1048	present	absent	0.001996
1049	absent	absent	0.001624		1049	absent	absent	0.001521		1049	absent	absent	0.002175		1049	present	absent	0.002413		1049	present	absent	0.001933		1049	present	absent	0.001996
1050	absent	absent	0.001624		1050	absent	present	0.001369		1050	absent	absent	0.002175		1050	present	absent	0.002413		1050	absent	absent	0.001933		1050	present	absent	0.001996
1051	absent	absent	0.001624		1051	absent	present	0.001369		1051	absent	absent	0.002175		1051	absent	absent	0.002413		1051	absent	absent	0.001933		1051	present	absent	0.001996
1052	present	present	0.001523		1052	present	present	0.001369		1052	absent	absent	0.002175		1052	absent	absent	0.002413		1052	absent	absent	0.001933		1052	present	absent	0.001996
1053	present	present	0.001523		1053	absent	present	0.001369		1053	absent	absent	0.002175		1053	absent	absent	0.002413		1053	absent	absent	0.001933		1053	present	absent	0.001996
1054	present	present	0.001523		1054	present	present	0.001369		1054	absent	present	0.00208		1054	absent	absent	0.002413		1054	absent	absent	0.001933		1054	present	absent	0.001996
1055	present	present	0.001523		1055	absent	present	0.001369		1055	present	present	0.00208		1055	absent	absent	0.002413		1055	absent	absent	0.001933		1055	present	absent	0.001996
1056	present	present	0.001523		1056	absent	present	0.001369		1056	present	present	0.00208		1056	absent	absent	0.002413		1056	absent	absent	0.001933		1056	present	absent	0.001996
1057	present	present	0.001523		1057	present	absent	0.001369		1057	present	absent	0.00208		1057	absent	absent	0.002413		1057	absent	absent	0.001933		1057	present	absent	0.001996
1058	absent	present	0.001523		1058	present	absent	0.001369		1058	present	absent	0.00208		1058	absent	absent	0.002413		1058	absent	absent	0.001933		1058	present	absent	0.001996
1059	present	present	0.001523		1059	present	absent	0.001369		1059	absent	absent	0.00208		1059	absent	absent	0.002413		1059	absent	absent	0.001933		1059	absent	absent	0.001996
1060	absent	present	0.001523		1060	present	absent	0.001369		1060	absent	absent	0.00208		1060	absent	absent	0.002413		1060	absent	absent	0.001933		1060	absent	absent	0.001996
1061	absent	present	0.001523		1061	present	absent	0.001369		1061	absent	absent	0.00208		1061	present	present	0.002323		1061	absent	absent	0.001933		1061	absent	absent	0.001996
1062	present	absent	0.001523		1062	present	absent	0.001369		1062	absent	absent	0.00208		1062	absent	present	0.002323		1062	absent	absent	0.001933		1062	absent	absent	0.001996
1063	present	absent	0.001523		1063	present	absent	0.001369		1063	absent	absent	0.00208		1063	present	absent	0.002323		1063	absent	absent	0.001933		1063	absent	absent	0.001996
1064	present	absent	0.001523		1064	present	absent	0.001369		1064	absent	absent	0.00208		1064	present	absent	0.002323		1064	absent	absent	0.001933		1064	absent	absent	0.001996
1065	present	absent	0.001523		1065	present	absent	0.001369		1065	absent	absent	0.00208		1065	present	absent	0.002323		1065	absent	absent	0.001933		1065	absent	absent	0.001996
1066	present	absent	0.001523		1066	present	absent	0.001369		1066	absent	absent	0.00208		1066	present	absent	0.002323		1066	absent	absent	0.001933		1066	absent	absent	0.001996
1067	present	absent	0.001523		1067	present	absent	0.001369		1067	absent	absent	0.00208		1067	absent	absent	0.002323		1067	absent	absent	0.001933		1067	absent	absent	0.001996
1068	present	absent	0.001523		1068	present	absent	0.001369		1068	absent	absent	0.00208		1068	absent	absent	0.002323		1068	absent	absent	0.001933		1068	absent	absent	0.001996
1069	present	absent	0.001523		1069	present	absent	0.001369		1069	absent	absent	0.00208		1069	absent	absent	0.002323		1069	absent	absent	0.001933		1069	absent	absent	0.001996
1070	present	absent	0.001523		1070	present	absent	0.001369		1070	absent	absent	0.00208		1070	absent	absent	0.002323		1070	absent	absent	0.001933		1070	absent	absent	0.001996
1071	present	absent	0.001523		1071	present	absent	0.001369		1071	absent	absent	0.00208		1071	absent	absent	0.002323		1071	absent	absent	0.001933		1071	absent	absent	0.001996
1072	present	absent	0.001523		1072	present	absent	0.001369		1072	absent	absent	0.00208		1072	absent	absent	0.002323		1072	present	present	0.001845		1072	absent	absent	0.001996
1073	present	absent	0.001523		1073	present	absent	0.001369		1073	absent	absent	0.00208		1073	absent	absent	0.002323		1073	present	present	0.001845		1073	absent	absent	0.001996
1074	present	absent	0.001523		1074	present	absent	0.001369		1074	absent	absent	0.00208		1074	absent	absent	0.002323		1074	present	absent	0.001845		1074	absent	absent	0.001996
1075	present	absent	0.001523		1075	present	absent	0.001369		1075	absent	absent	0.00208		1075	absent	absent	0.002323		1075	present	absent	0.001845		1075	absent	absent	0.001996
1076	present	absent	0.001523		1076	present	absent	0.001369		1076	absent	absent	0.00208		1076	present	absent	0.002234		1076	present	absent	0.001845		1076	absent	absent	0.001996
1077	present	absent	0.001523		1077	present	absent	0.001369		1077	absent	absent	0.00208		1077	present	absent	0.002234		1077	present	absent	0.001845		1077	present	absent	0.001891
1078	absent	absent	0.001523		1078	present	absent	0.001369		1078	present	present	0.001986		1078	present	absent	0.002234		1078	present	absent	0.001845		1078	present	absent	0.001891
1079	absent	absent	0.001523		1079	present	absent	0.001369		1079	present	absent	0.001986		1079	present	absent	0.002234		1079	present	absent	0.001845		1079	present	absent	0.001891
1080	absent	absent	0.001523		1080	present	absent	0.001369		1080	present	absent	0.001986		1080	present	absent	0.002234		1080	present	absent	0.001845		1080	present	absent	0.001891
1081	absent	absent	0.001523		1081	present	absent	0.001369		1081	present	absent	0.001986		1081	present	absent	0.002234		1081	present	absent	0.001845		1081	present	absent	0.001891
1082	absent	absent	0.001523		1082	present	absent	0.001369		1082	present	absent	0.001986		1082	present	absent	0.002234		1082	present	absent	0.001845		1082	present	absent	0.001891
1083	absent	absent	0.001523		1083	absent	absent	0.001369		1083	present	absent	0.001986		1083	present	absent	0.002234		1083	present	absent	0.001845		1083	present	absent	0.001891
1084	absent	absent	0.001523		1084	absent	absent	0.001369		1084	present	absent	0.001986		1084	present	absent	0.002234		1084	absent	absent	0.001845		1084	present	absent	0.001891
1085	absent	absent	0.001523		1085	absent	absent	0.001369		1085	present	absent	0.001986		1085	present	absent	0.002234		1085	absent	absent	0.001845		1085	absent	absent	0.001891
1086	absent	absent	0.001523		1086	absent	absent	0.001369		1086	present	absent	0.001986		1086	absent	absent	0.002234		1086	absent	absent	0.001845		1086	absent	absent	0.001891
1087	absent	absent	0.001523		1087	absent	absent	0.001369		1087	absent	absent	0.001986		1087	absent	absent	0.002234		1087	absent	absent	0.001845		1087	absent	absent	0.001891
1088	absent	absent	0.001523		1088	absent	absent	0.001369		1088	absent	absent	0.001986		1088	absent	absent	0.002234		1088	absent	absent	0.001845		1088	absent	absent	0.001891
1089	absent	absent	0.001523		1089	absent	absent	0.001369		1089	absent	absent	0.001986		1089	absent	absent	0.002234		1089	absent	absent	0.001845		1089	absent	absent	0.001891
1090	absent	absent	0.001523		1090	absent	absent	0.001369		1090	absent	absent	0.001986		1090	absent	absent	0.002234		1090	absent	absent	0.001845		1090	absent	absent	0.001891
1091	absent	absent	0.001523		1091	absent	absent	0.001369		1091	absent	absent	0.001986		1091	absent	absent	0.002234		1091	absent	absent	0.001845		1091	absent	absent	0.001891
1092	absent	absent	0.001523		1092	absent	absent	0.001369		1092	absent	absent	0.001986		1092	absent	absent	0.002234		1092	absent	absent	0.001845		1092	absent	absent	0.001891
1093	absent	absent	0.001523		1093	absent	absent	0.001369		1093	absent	absent	0.001986		1093	absent	absent	0.002234		1093	absent	absent	0.001845		1093	absent	absent	0.001891
1094	absent	absent	0.001523		1094	absent	absent	0.001369		1094	absent	absent	0.001986		1094	absent	absent	0.002234		1094	absent	absent	0.001845		1094	absent	absent	0.001891
1095	absent	absent	0.001523		1095	absent	absent	0.001369		1095	absent	absent	0.001986		1095	absent	absent	0.002234		1095	absent	absent	0.001845		1095	absent	absent	0.001891
1096	absent	absent	0.001523		1096	absent	absent	0.001369		1096	absent	absent	0.001986		1096	absent	absent	0.002234		1096	absent	absent	0.001845		1096	absent	absent	0.001891
1097	absent	absent	0.001523		1097	absent	absent	0.001369		1097	absent	absent	0.001986		1097	absent	absent	0.002234		1097	absent	absent	0.001845		1097	absent	absent	0.001891
1098	absent	absent	0.001523		1098	absent	absent	0.001369		1098	absent	absent	0.001986		1098	absent	absent	0.002234		1098	absent	absent	0.001845		1098	absent	absent	0.001891
1099	absent	absent	0.001523		1099	absent	absent	0.001369		1099	absent	absent	0.001986		1099	absent	absent	0.002234		1099	absent	absent	0.001845		1099	absent	absent	0.001891
1100	absent	absent	0.001523		1100	absent	absent	0.001369		1100	absent	absent	0.001986		1100	absent	absent	0.002234		1100	absent	absent	0.001845		1100	absent	absent	0.001891
1101	absent	absent	0.001523		1101	absent	absent	0.001369		1101	absent	absent	0.001986		1101	absent	absent	0.002234		1101	absent	absent	0.001845		1101	absent	absent	0.001891
1102	absent	absent	0.001523		1102	absent	absent	0.001369		1102	absent	absent	0.001986		1102	absent	absent	0.002234		1102	absent	absent	0.001845		1102	absent	absent	0.001891
1103	absent	absent	0.001523		1103	absent	absent	0.001369		1103	absent	absent	0.001986		1103	present	present	0.002145		1103	absent	absent	0.001845		1103	absent	absent	0.001891
1104	absent	absent	0.001523		1104	absent	absent	0.001369		1104	absent	absent	0.001986		1104	present	absent	0.002145		1104	absent	absent	0.001845		1104	absent	absent	0.001891
1105	absent	absent	0.001523		1105	absent	absent	0.001369		1105	present	absent	0.001891		1105	present	absent	0.002145		1105	absent	absent	0.001845		1105	absent	absent	0.001891
1106	absent	absent	0.001523		1106	absent	absent	0.001369		1106	absent	absent	0.001891		1106	present	absent	0.002145		1106	absent	absent	0.001845		1106	present	absent	0.001786
1107	absent	absent	0.001523		1107	absent	absent	0.001369		1107	absent	absent	0.001891		1107	present	absent	0.002145		1107	absent	absent	0.001845		1107	present	absent	0.001786
1108	absent	absent	0.001523		1108	absent	absent	0.001369		1108	absent	absent	0.001891		1108	present	absent	0.002145		1108	absent	absent	0.001845		1108	present	absent	0.001786
1109	absent	absent	0.001523		1109	absent	absent	0.001369		1109	absent	absent	0.001891		1109	present	absent	0.002145		1109	absent	absent	0.001845		1109	present	absent	0.001786
1110	absent	absent	0.001523		1110	absent	absent	0.001369		1110	absent	absent	0.001891		1110	present	absent	0.002145		1110	present	present	0.001757		1110	present	absent	0.001786
1111	absent	absent	0.001523		1111	absent	absent	0.001369		1111	absent	absent	0.001891		1111	present	absent	0.002145		1111	present	present	0.001757		1111	present	absent	0.001786
1112	absent	absent	0.001523		1112	absent	absent	0.001369		1112	absent	absent	0.001891		1112	present	absent	0.002145		1112	present	present	0.001757		1112	present	absent	0.001786
1113	absent	absent	0.001523		1113	absent	absent	0.001369		1113	absent	absent	0.001891		1113	present	absent	0.002145		1113	present	present	0.001757		1113	present	absent	0.001786
1114	absent	absent	0.001523		1114	absent	absent	0.001369		1114	absent	absent	0.001891		1114	present	absent	0.002145		1114	present	present	0.001757		1114	present	absent	0.001786
1115	absent	absent	0.001523		1115	absent	absent	0.001369		1115	absent	absent	0.001891		1115	present	absent	0.002145		1115	present	present	0.001757		1115	present	absent	0.001786
1116	absent	absent	0.001523		1116	absent	absent	0.001369		1116	absent	absent	0.001891		1116	absent	absent	0.002145		1116	absent	present	0.001757		1116	present	absent	0.001786
1117	absent	absent	0.001523		1117	absent	absent	0.001369		1117	absent	absent	0.001891		1117	absent	absent	0.002145		1117	present	absent	0.001757		1117	present	absent	0.001786
1118	absent	absent	0.001523		1118	absent	absent	0.001369		1118	absent	absent	0.001891		1118	absent	absent	0.002145		1118	present	absent	0.001757		1118	present	absent	0.001786
1119	absent	absent	0.001523		1119	absent	absent	0.001369		1119	absent	absent	0.001891		1119	absent	absent	0.002145		1119	present	absent	0.001757		1119	present	absent	0.001786
1120	absent	absent	0.001523		1120	absent	absent	0.001369		1120	absent	absent	0.001891		1120	absent	absent	0.002145		1120	present	absent	0.001757		1120	absent	absent	0.001786
1121	absent	absent	0.001523		1121	absent	absent	0.001369		1121	absent	absent	0.001891		1121	absent	absent	0.002145		1121	present	absent	0.001757		1121	absent	absent	0.001786
1122	absent	absent	0.001523		1122	absent	absent	0.001369		1122	absent	absent	0.001891		1122	absent	absent	0.002145		1122	present	absent	0.001757		1122	absent	absent	0.001786
1123	absent	absent	0.001523		1123	absent	absent	0.001369		1123	absent	absent	0.001891		1123	absent	absent	0.002145		1123	present	absent	0.001757		1123	absent	absent	0.001786
1124	absent	absent	0.001523		1124	absent	absent	0.001369		1124	absent	absent	0.001891		1124	present	present	0.002055		1124	present	absent	0.001757		1124	absent	absent	0.001786
1125	absent	absent	0.001523		1125	absent	absent	0.001369		1125	absent	absent	0.001891		1125	present	absent	0.002055		1125	present	absent	0.001757		1125	absent	absent	0.001786
1126	absent	absent	0.001523		1126	absent	absent	0.001369		1126	absent	absent	0.001891		1126	present	absent	0.002055		1126	present	absent	0.001757		1126	absent	absent	0.001786
1127	absent	absent	0.001523		1127	absent	absent	0.001369		1127	absent	present	0.001797		1127	present	absent	0.002055		1127	present	absent	0.001757		1127	absent	absent	0.001786
1128	absent	absent	0.001523		1128	absent	absent	0.001369		1128	present	present	0.001797		1128	present	absent	0.002055		1128	present	absent	0.001757		1128	absent	absent	0.001786
1129	absent	absent	0.001523		1129	absent	absent	0.001369		1129	absent	present	0.001797		1129	present	absent	0.002055		1129	present	absent	0.001757		1129	absent	absent	0.001786
1130	absent	absent	0.001523		1130	absent	absent	0.001369		1130	present	absent	0.001797		1130	present	absent	0.002055		1130	present	absent	0.001757		1130	absent	absent	0.001786
1131	absent	absent	0.001523		1131	absent	absent	0.001369		1131	present	absent	0.001797		1131	present	absent	0.002055		1131	present	absent	0.001757		1131	absent	absent	0.001786
1132	absent	absent	0.001523		1132	absent	absent	0.001369		1132	present	absent	0.001797		1132	absent	absent	0.002055		1132	present	absent	0.001757		1132	absent	absent	0.001786
1133	absent	absent	0.001523		1133	absent	absent	0.001369		1133	present	absent	0.001797		1133	absent	absent	0.002055		1133	present	absent	0.001757		1133	absent	absent	0.001786
1134	absent	absent	0.001523		1134	absent	absent	0.001369		1134	present	absent	0.001797		1134	absent	absent	0.002055		1134	absent	absent	0.001757		1134	absent	absent	0.001786
1135	absent	absent	0.001523		1135	absent	absent	0.001369		1135	present	absent	0.001797		1135	absent	absent	0.002055		1135	absent	absent	0.001757		1135	absent	absent	0.001786
1136	absent	absent	0.001523		1136	absent	absent	0.001369		1136	present	absent	0.001797		1136	absent	absent	0.002055		1136	absent	absent	0.001757		1136	absent	absent	0.001786
1137	absent	absent	0.001523		1137	absent	absent	0.001369		1137	present	absent	0.001797		1137	absent	absent	0.002055		1137	absent	absent	0.001757		1137	present	present	0.001681
1138	absent	absent	0.001523		1138	absent	absent	0.001369		1138	present	absent	0.001797		1138	absent	absent	0.002055		1138	absent	absent	0.001757		1138	present	present	0.001681
1139	absent	absent	0.001523		1139	absent	absent	0.001369		1139	absent	absent	0.001797		1139	absent	absent	0.002055		1139	absent	absent	0.001757		1139	absent	present	0.001681
1140	absent	absent	0.001523		1140	absent	absent	0.001369		1140	absent	absent	0.001797		1140	absent	absent	0.002055		1140	absent	absent	0.001757		1140	present	absent	0.001681
1141	present	present	0.001421		1141	absent	absent	0.001369		1141	absent	absent	0.001797		1141	absent	absent	0.002055		1141	absent	absent	0.001757		1141	present	absent	0.001681
1142	absent	present	0.001421		1142	absent	absent	0.001369		1142	absent	absent	0.001797		1142	absent	absent	0.002055		1142	absent	absent	0.001757		1142	present	absent	0.001681
1143	present	present	0.001421		1143	absent	absent	0.001369		1143	absent	absent	0.001797		1143	absent	absent	0.002055		1143	absent	absent	0.001757		1143	present	absent	0.001681
1144	absent	present	0.001421		1144	absent	present	0.001217		1144	absent	absent	0.001797		1144	absent	absent	0.002055		1144	absent	absent	0.001757		1144	present	absent	0.001681
1145	present	absent	0.001421		1145	absent	present	0.001217		1145	absent	absent	0.001797		1145	absent	absent	0.002055		1145	absent	absent	0.001757		1145	present	absent	0.001681
1146	present	absent	0.001421		1146	absent	present	0.001217		1146	absent	absent	0.001797		1146	absent	absent	0.002055		1146	absent	absent	0.001757		1146	present	absent	0.001681
1147	present	absent	0.001421		1147	absent	present	0.001217		1147	absent	absent	0.001797		1147	absent	absent	0.002055		1147	absent	absent	0.001757		1147	present	absent	0.001681
1148	present	absent	0.001421		1148	absent	present	0.001217		1148	absent	absent	0.001797		1148	absent	absent	0.002055		1148	absent	absent	0.001757		1148	present	absent	0.001681
1149	present	absent	0.001421		1149	absent	present	0.001217		1149	absent	absent	0.001797		1149	absent	absent	0.002055		1149	absent	absent	0.001757		1149	present	absent	0.001681
1150	present	absent	0.001421		1150	absent	present	0.001217		1150	absent	absent	0.001797		1150	absent	absent	0.002055		1150	absent	absent	0.001757		1150	present	absent	0.001681
1151	present	absent	0.001421		1151	absent	present	0.001217		1151	absent	absent	0.001797		1151	absent	absent	0.002055		1151	absent	absent	0.001757		1151	present	absent	0.001681
1152	present	absent	0.001421		1152	present	absent	0.001217		1152	absent	absent	0.001797		1152	present	present	0.001966		1152	absent	absent	0.001757		1152	present	absent	0.001681
1153	present	absent	0.001421		1153	present	absent	0.001217		1153	absent	absent	0.001797		1153	present	present	0.001966		1153	absent	absent	0.001757		1153	present	absent	0.001681
1154	present	absent	0.001421		1154	present	absent	0.001217		1154	absent	absent	0.001797		1154	present	present	0.001966		1154	absent	absent	0.001757		1154	present	absent	0.001681
1155	present	absent	0.001421		1155	present	absent	0.001217		1155	absent	absent	0.001797		1155	present	present	0.001966		1155	absent	absent	0.001757		1155	present	absent	0.001681
1156	present	absent	0.001421		1156	present	absent	0.001217		1156	absent	absent	0.001797		1156	present	present	0.001966		1156	absent	absent	0.001757		1156	present	absent	0.001681
1157	present	absent	0.001421		1157	present	absent	0.001217		1157	present	absent	0.001702		1157	present	absent	0.001966		1157	absent	absent	0.001757		1157	present	absent	0.001681
1158	present	absent	0.001421		1158	present	absent	0.001217		1158	present	absent	0.001702		1158	present	absent	0.001966		1158	absent	absent	0.001757		1158	present	absent	0.001681
1159	present	absent	0.001421		1159	present	absent	0.001217		1159	present	absent	0.001702		1159	present	absent	0.001966		1159	absent	absent	0.001757		1159	present	absent	0.001681
1160	present	absent	0.001421		1160	present	absent	0.001217		1160	present	absent	0.001702		1160	present	absent	0.001966		1160	absent	absent	0.001757		1160	absent	absent	0.001681
1161	absent	absent	0.001421		1161	present	absent	0.001217		1161	present	absent	0.001702		1161	present	absent	0.001966		1161	absent	absent	0.001757		1161	absent	absent	0.001681
1162	absent	absent	0.001421		1162	present	absent	0.001217		1162	present	absent	0.001702		1162	present	absent	0.001966		1162	absent	absent	0.001757		1162	absent	absent	0.001681
1163	absent	absent	0.001421		1163	present	absent	0.001217		1163	absent	absent	0.001702		1163	present	absent	0.001966		1163	absent	absent	0.001757		1163	absent	absent	0.001681
1164	absent	absent	0.001421		1164	present	absent	0.001217		1164	absent	absent	0.001702		1164	present	absent	0.001966		1164	present	present	0.001669		1164	absent	absent	0.001681
1165	absent	absent	0.001421		1165	present	absent	0.001217		1165	absent	absent	0.001702		1165	present	absent	0.001966		1165	present	present	0.001669		1165	absent	absent	0.001681
1166	absent	absent	0.001421		1166	present	absent	0.001217		1166	absent	absent	0.001702		1166	present	absent	0.001966		1166	absent	present	0.001669		1166	absent	absent	0.001681
1167	absent	absent	0.001421		1167	present	absent	0.001217		1167	absent	absent	0.001702		1167	absent	absent	0.001966		1167	present	absent	0.001669		1167	absent	absent	0.001681
1168	absent	absent	0.001421		1168	present	absent	0.001217		1168	absent	absent	0.001702		1168	absent	absent	0.001966		1168	present	absent	0.001669		1168	absent	absent	0.001681
1169	absent	absent	0.001421		1169	present	absent	0.001217		1169	absent	absent	0.001702		1169	absent	absent	0.001966		1169	present	absent	0.001669		1169	absent	absent	0.001681
1170	absent	absent	0.001421		1170	present	absent	0.001217		1170	absent	absent	0.001702		1170	absent	absent	0.001966		1170	present	absent	0.001669		1170	absent	absent	0.001681
1171	absent	absent	0.001421		1171	present	absent	0.001217		1171	absent	absent	0.001702		1171	absent	absent	0.001966		1171	present	absent	0.001669		1171	absent	absent	0.001681
1172	absent	absent	0.001421		1172	present	absent	0.001217		1172	absent	absent	0.001702		1172	absent	absent	0.001966		1172	present	absent	0.001669		1172	absent	absent	0.001681
1173	absent	absent	0.001421		1173	present	absent	0.001217		1173	absent	absent	0.001702		1173	absent	absent	0.001966		1173	present	absent	0.001669		1173	absent	absent	0.001681
1174	absent	absent	0.001421		1174	present	absent	0.001217		1174	absent	absent	0.001702		1174	absent	absent	0.001966		1174	present	absent	0.001669		1174	absent	absent	0.001681
1175	absent	absent	0.001421		1175	present	absent	0.001217		1175	absent	absent	0.001702		1175	absent	absent	0.001966		1175	present	absent	0.001669		1175	absent	absent	0.001681
1176	absent	absent	0.001421		1176	present	absent	0.001217		1176	absent	absent	0.001702		1176	absent	absent	0.001966		1176	present	absent	0.001669		1176	absent	absent	0.001681
1177	absent	absent	0.001421		1177	present	absent	0.001217		1177	absent	absent	0.001702		1177	absent	absent	0.001966		1177	present	absent	0.001669		1177	absent	absent	0.001681
1178	absent	absent	0.001421		1178	present	absent	0.001217		1178	absent	absent	0.001702		1178	absent	absent	0.001966		1178	present	absent	0.001669		1178	absent	absent	0.001681
1179	absent	absent	0.001421		1179	present	absent	0.001217		1179	absent	absent	0.001702		1179	absent	absent	0.001966		1179	present	absent	0.001669		1179	absent	absent	0.001681
1180	absent	absent	0.001421		1180	present	absent	0.001217		1180	absent	absent	0.001702		1180	absent	absent	0.001966		1180	present	absent	0.001669		1180	absent	absent	0.001681
1181	absent	absent	0.001421		1181	present	absent	0.001217		1181	absent	absent	0.001702		1181	absent	absent	0.001966		1181	present	absent	0.001669		1181	absent	absent	0.001681
1182	absent	absent	0.001421		1182	present	absent	0.001217		1182	absent	absent	0.001702		1182	absent	absent	0.001966		1182	absent	absent	0.001669		1182	absent	absent	0.001681
1183	absent	absent	0.001421		1183	present	absent	0.001217		1183	absent	absent	0.001702		1183	absent	absent	0.001966		1183	absent	absent	0.001669		1183	absent	absent	0.001681
1184	absent	absent	0.001421		1184	present	absent	0.001217		1184	absent	absent	0.001702		1184	absent	absent	0.001966		1184	absent	absent	0.001669		1184	absent	absent	0.001681
1185	absent	absent	0.001421		1185	present	absent	0.001217		1185	absent	absent	0.001702		1185	absent	absent	0.001966		1185	absent	absent	0.001669		1185	absent	absent	0.001681
1186	absent	absent	0.001421		1186	absent	absent	0.001217		1186	absent	absent	0.001702		1186	absent	absent	0.001966		1186	absent	absent	0.001669		1186	absent	absent	0.001681
1187	absent	absent	0.001421		1187	absent	absent	0.001217		1187	absent	absent	0.001702		1187	present	present	0.001877		1187	absent	absent	0.001669		1187	present	present	0.001576
1188	absent	absent	0.001421		1188	absent	absent	0.001217		1188	absent	absent	0.001702		1188	present	present	0.001877		1188	absent	absent	0.001669		1188	absent	present	0.001576
1189	absent	absent	0.001421		1189	absent	absent	0.001217		1189	absent	absent	0.001702		1189	present	present	0.001877		1189	absent	absent	0.001669		1189	absent	present	0.001576
1190	absent	absent	0.001421		1190	absent	absent	0.001217		1190	absent	absent	0.001702		1190	present	present	0.001877		1190	absent	absent	0.001669		1190	present	absent	0.001576
1191	absent	absent	0.001421		1191	absent	absent	0.001217		1191	absent	absent	0.001702		1191	present	absent	0.001877		1191	absent	absent	0.001669		1191	present	absent	0.001576
1192	absent	absent	0.001421		1192	absent	absent	0.001217		1192	absent	absent	0.001702		1192	present	absent	0.001877		1192	absent	absent	0.001669		1192	present	absent	0.001576
1193	absent	absent	0.001421		1193	absent	absent	0.001217		1193	present	present	0.001608		1193	present	absent	0.001877		1193	absent	absent	0.001669		1193	present	absent	0.001576
1194	absent	absent	0.001421		1194	absent	absent	0.001217		1194	present	absent	0.001608		1194	present	absent	0.001877		1194	absent	absent	0.001669		1194	present	absent	0.001576
1195	absent	absent	0.001421		1195	absent	absent	0.001217		1195	present	absent	0.001608		1195	present	absent	0.001877		1195	absent	absent	0.001669		1195	present	absent	0.001576
1196	absent	absent	0.001421		1196	absent	absent	0.001217		1196	present	absent	0.001608		1196	present	absent	0.001877		1196	absent	absent	0.001669		1196	present	absent	0.001576
1197	absent	absent	0.001421		1197	absent	absent	0.001217		1197	present	absent	0.001608		1197	present	absent	0.001877		1197	absent	absent	0.001669		1197	present	absent	0.001576
1198	absent	absent	0.001421		1198	absent	absent	0.001217		1198	present	absent	0.001608		1198	present	absent	0.001877		1198	absent	absent	0.001669		1198	present	absent	0.001576
1199	absent	absent	0.001421		1199	absent	absent	0.001217		1199	present	absent	0.001608		1199	present	absent	0.001877		1199	absent	absent	0.001669		1199	present	absent	0.001576
1200	absent	absent	0.001421		1200	absent	absent	0.001217		1200	present	absent	0.001608		1200	present	absent	0.001877		1200	absent	absent	0.001669		1200	present	absent	0.001576
1201	absent	absent	0.001421		1201	absent	absent	0.001217		1201	present	absent	0.001608		1201	present	absent	0.001877		1201	absent	absent	0.001669		1201	present	absent	0.001576
1202	absent	absent	0.001421		1202	absent	absent	0.001217		1202	present	absent	0.001608		1202	absent	absent	0.001877		1202	absent	absent	0.001669		1202	present	absent	0.001576
1203	absent	absent	0.001421		1203	absent	absent	0.001217		1203	present	absent	0.001608		1203	absent	absent	0.001877		1203	absent	absent	0.001669		1203	present	absent	0.001576
1204	absent	absent	0.001421		1204	absent	absent	0.001217		1204	present	absent	0.001608		1204	absent	absent	0.001877		1204	absent	absent	0.001669		1204	present	absent	0.001576
1205	absent	absent	0.001421		1205	absent	absent	0.001217		1205	present	absent	0.001608		1205	absent	absent	0.001877		1205	absent	absent	0.001669		1205	present	absent	0.001576
1206	absent	absent	0.001421		1206	absent	absent	0.001217		1206	present	absent	0.001608		1206	absent	absent	0.001877		1206	absent	absent	0.001669		1206	present	absent	0.001576
1207	absent	absent	0.001421		1207	absent	absent	0.001217		1207	absent	absent	0.001608		1207	absent	absent	0.001877		1207	absent	absent	0.001669		1207	present	absent	0.001576
1208	absent	absent	0.001421		1208	absent	absent	0.001217		1208	absent	absent	0.001608		1208	absent	absent	0.001877		1208	present	present	0.001582		1208	present	absent	0.001576
1209	absent	absent	0.001421		1209	absent	absent	0.001217		1209	absent	absent	0.001608		1209	absent	absent	0.001877		1209	present	absent	0.001582		1209	present	absent	0.001576
1210	absent	absent	0.001421		1210	absent	absent	0.001217		1210	absent	absent	0.001608		1210	absent	absent	0.001877		1210	present	absent	0.001582		1210	present	absent	0.001576
1211	absent	absent	0.001421		1211	absent	absent	0.001217		1211	absent	absent	0.001608		1211	absent	absent	0.001877		1211	present	absent	0.001582		1211	present	absent	0.001576
1212	absent	absent	0.001421		1212	absent	absent	0.001217		1212	absent	absent	0.001608		1212	absent	absent	0.001877		1212	present	absent	0.001582		1212	present	absent	0.001576
1213	absent	absent	0.001421		1213	absent	absent	0.001217		1213	absent	absent	0.001608		1213	absent	absent	0.001877		1213	present	absent	0.001582		1213	present	absent	0.001576
1214	absent	absent	0.001421		1214	absent	absent	0.001217		1214	absent	absent	0.001608		1214	absent	absent	0.001877		1214	present	absent	0.001582		1214	present	absent	0.001576
1215	absent	absent	0.001421		1215	absent	absent	0.001217		1215	absent	absent	0.001608		1215	absent	absent	0.001877		1215	present	absent	0.001582		1215	present	absent	0.001576
1216	absent	absent	0.001421		1216	absent	absent	0.001217		1216	absent	absent	0.001608		1216	absent	absent	0.001877		1216	present	absent	0.001582		1216	absent	absent	0.001576
1217	absent	absent	0.001421		1217	absent	absent	0.001217		1217	absent	absent	0.001608		1217	absent	absent	0.001877		1217	present	absent	0.001582		1217	absent	absent	0.001576
1218	absent	absent	0.001421		1218	absent	absent	0.001217		1218	absent	absent	0.001608		1218	absent	absent	0.001877		1218	present	absent	0.001582		1218	absent	absent	0.001576
1219	absent	absent	0.001421		1219	absent	absent	0.001217		1219	absent	absent	0.001608		1219	absent	absent	0.001877		1219	present	absent	0.001582		1219	absent	absent	0.001576
1220	absent	absent	0.001421		1220	absent	absent	0.001217		1220	absent	absent	0.001608		1220	absent	absent	0.001877		1220	present	absent	0.001582		1220	absent	absent	0.001576
1221	absent	absent	0.001421		1221	absent	absent	0.001217		1221	absent	absent	0.001608		1221	absent	absent	0.001877		1221	present	absent	0.001582		1221	absent	absent	0.001576
1222	absent	absent	0.001421		1222	absent	absent	0.001217		1222	absent	absent	0.001608		1222	absent	absent	0.001877		1222	present	absent	0.001582		1222	absent	absent	0.001576
1223	absent	absent	0.001421		1223	absent	absent	0.001217		1223	absent	absent	0.001608		1223	present	present	0.001787		1223	present	absent	0.001582		1223	absent	absent	0.001576
1224	absent	absent	0.001421		1224	absent	absent	0.001217		1224	absent	absent	0.001608		1224	present	present	0.001787		1224	present	absent	0.001582		1224	absent	absent	0.001576
1225	absent	absent	0.001421		1225	absent	absent	0.001217		1225	absent	absent	0.001608		1225	present	absent	0.001787		1225	present	absent	0.001582		1225	absent	absent	0.001576
1226	absent	absent	0.001421		1226	absent	absent	0.001217		1226	absent	absent	0.001608		1226	present	absent	0.001787		1226	absent	absent	0.001582		1226	absent	absent	0.001576
1227	absent	absent	0.001421		1227	absent	absent	0.001217		1227	absent	absent	0.001608		1227	present	absent	0.001787		1227	absent	absent	0.001582		1227	absent	absent	0.001576
1228	absent	absent	0.001421		1228	absent	absent	0.001217		1228	absent	absent	0.001608		1228	present	absent	0.001787		1228	absent	absent	0.001582		1228	absent	absent	0.001576
1229	absent	absent	0.001421		1229	absent	absent	0.001217		1229	absent	absent	0.001608		1229	present	absent	0.001787		1229	absent	absent	0.001582		1229	absent	absent	0.001576
1230	absent	absent	0.001421		1230	absent	absent	0.001217		1230	absent	absent	0.001608		1230	present	absent	0.001787		1230	absent	absent	0.001582		1230	absent	absent	0.001576
1231	absent	absent	0.001421		1231	absent	absent	0.001217		1231	absent	absent	0.001608		1231	present	absent	0.001787		1231	absent	absent	0.001582		1231	absent	absent	0.001576
1232	absent	absent	0.001421		1232	absent	absent	0.001217		1232	absent	absent	0.001608		1232	present	absent	0.001787		1232	absent	absent	0.001582		1232	absent	absent	0.001576
1233	absent	absent	0.001421		1233	absent	absent	0.001217		1233	present	present	0.001513		1233	present	absent	0.001787		1233	absent	absent	0.001582		1233	absent	absent	0.001576
1234	absent	absent	0.001421		1234	absent	absent	0.001217		1234	absent	present	0.001513		1234	present	absent	0.001787		1234	absent	absent	0.001582		1234	absent	absent	0.001576
1235	absent	absent	0.001421		1235	absent	absent	0.001217		1235	absent	present	0.001513		1235	present	absent	0.001787		1235	absent	absent	0.001582		1235	absent	absent	0.001576
1236	absent	absent	0.001421		1236	absent	absent	0.001217		1236	present	present	0.001513		1236	absent	absent	0.001787		1236	absent	absent	0.001582		1236	absent	absent	0.001576
1237	absent	absent	0.001421		1237	absent	absent	0.001217		1237	present	absent	0.001513		1237	absent	absent	0.001787		1237	absent	absent	0.001582		1237	absent	absent	0.001576
1238	absent	absent	0.001421		1238	absent	absent	0.001217		1238	present	absent	0.001513		1238	absent	absent	0.001787		1238	absent	absent	0.001582		1238	absent	absent	0.001576
1239	absent	absent	0.001421		1239	absent	absent	0.001217		1239	present	absent	0.001513		1239	absent	absent	0.001787		1239	absent	absent	0.001582		1239	absent	absent	0.001576
1240	absent	absent	0.001421		1240	absent	absent	0.001217		1240	present	absent	0.001513		1240	absent	absent	0.001787		1240	absent	absent	0.001582		1240	absent	absent	0.001576
1241	absent	absent	0.001421		1241	absent	absent	0.001217		1241	present	absent	0.001513		1241	absent	absent	0.001787		1241	absent	absent	0.001582		1241	absent	absent	0.001576
1242	absent	absent	0.001421		1242	absent	absent	0.001217		1242	present	absent	0.001513		1242	absent	absent	0.001787		1242	absent	absent	0.001582		1242	absent	absent	0.001576
1243	absent	present	0.00132		1243	absent	absent	0.001217		1243	present	absent	0.001513		1243	absent	absent	0.001787		1243	absent	absent	0.001582		1243	absent	absent	0.001576
1244	absent	present	0.00132		1244	absent	absent	0.001217		1244	present	absent	0.001513		1244	absent	absent	0.001787		1244	absent	absent	0.001582		1244	absent	absent	0.001576
1245	absent	present	0.00132		1245	absent	absent	0.001217		1245	present	absent	0.001513		1245	absent	absent	0.001787		1245	absent	absent	0.001582		1245	present	present	0.001471
1246	absent	present	0.00132		1246	absent	absent	0.001217		1246	present	absent	0.001513		1246	absent	absent	0.001787		1246	absent	absent	0.001582		1246	absent	present	0.001471
1247	absent	present	0.00132		1247	absent	absent	0.001217		1247	present	absent	0.001513		1247	absent	absent	0.001787		1247	absent	absent	0.001582		1247	present	present	0.001471
1248	absent	present	0.00132		1248	absent	absent	0.001217		1248	present	absent	0.001513		1248	absent	absent	0.001787		1248	absent	absent	0.001582		1248	present	present	0.001471
1249	present	present	0.00132		1249	absent	absent	0.001217		1249	present	absent	0.001513		1249	absent	absent	0.001787		1249	absent	absent	0.001582		1249	present	absent	0.001471
1250	absent	present	0.00132		1250	absent	absent	0.001217		1250	absent	absent	0.001513		1250	absent	absent	0.001787		1250	absent	absent	0.001582		1250	present	absent	0.001471
1251	present	present	0.00132		1251	absent	absent	0.001217		1251	absent	absent	0.001513		1251	absent	absent	0.001787		1251	absent	absent	0.001582		1251	present	absent	0.001471
1252	absent	present	0.00132		1252	absent	absent	0.001217		1252	absent	absent	0.001513		1252	absent	absent	0.001787		1252	absent	absent	0.001582		1252	present	absent	0.001471
1253	absent	present	0.00132		1253	absent	absent	0.001217		1253	absent	absent	0.001513		1253	absent	absent	0.001787		1253	absent	absent	0.001582		1253	present	absent	0.001471
1254	present	present	0.00132		1254	absent	absent	0.001217		1254	absent	absent	0.001513		1254	absent	present	0.001698		1254	absent	absent	0.001582		1254	present	absent	0.001471
1255	present	absent	0.00132		1255	absent	absent	0.001217		1255	absent	absent	0.001513		1255	present	absent	0.001698		1255	absent	absent	0.001582		1255	present	absent	0.001471
1256	present	absent	0.00132		1256	absent	absent	0.001217		1256	absent	absent	0.001513		1256	present	absent	0.001698		1256	absent	absent	0.001582		1256	present	absent	0.001471
1257	present	absent	0.00132		1257	absent	absent	0.001217		1257	absent	absent	0.001513		1257	present	absent	0.001698		1257	absent	absent	0.001582		1257	present	absent	0.001471
1258	present	absent	0.00132		1258	absent	absent	0.001217		1258	absent	absent	0.001513		1258	present	absent	0.001698		1258	absent	absent	0.001582		1258	present	absent	0.001471
1259	present	absent	0.00132		1259	absent	absent	0.001217		1259	absent	absent	0.001513		1259	present	absent	0.001698		1259	absent	absent	0.001582		1259	present	absent	0.001471
1260	present	absent	0.00132		1260	absent	absent	0.001217		1260	absent	absent	0.001513		1260	present	absent	0.001698		1260	present	present	0.001494		1260	present	absent	0.001471
1261	present	absent	0.00132		1261	absent	absent	0.001217		1261	absent	absent	0.001513		1261	present	absent	0.001698		1261	present	present	0.001494		1261	present	absent	0.001471
1262	present	absent	0.00132		1262	absent	absent	0.001217		1262	absent	absent	0.001513		1262	present	absent	0.001698		1262	present	present	0.001494		1262	present	absent	0.001471
1263	present	absent	0.00132		1263	absent	absent	0.001217		1263	absent	absent	0.001513		1263	present	absent	0.001698		1263	absent	present	0.001494		1263	present	absent	0.001471
1264	present	absent	0.00132		1264	absent	absent	0.001217		1264	absent	absent	0.001513		1264	present	absent	0.001698		1264	present	absent	0.001494		1264	present	absent	0.001471
1265	present	absent	0.00132		1265	absent	present	0.001064		1265	absent	absent	0.001513		1265	absent	absent	0.001698		1265	present	absent	0.001494		1265	present	absent	0.001471
1266	present	absent	0.00132		1266	present	present	0.001064		1266	absent	absent	0.001513		1266	absent	absent	0.001698		1266	present	absent	0.001494		1266	present	absent	0.001471
1267	present	absent	0.00132		1267	absent	present	0.001064		1267	absent	absent	0.001513		1267	absent	absent	0.001698		1267	present	absent	0.001494		1267	present	absent	0.001471
1268	present	absent	0.00132		1268	absent	present	0.001064		1268	absent	absent	0.001513		1268	absent	absent	0.001698		1268	present	absent	0.001494		1268	present	absent	0.001471
1269	present	absent	0.00132		1269	absent	present	0.001064		1269	absent	absent	0.001513		1269	absent	absent	0.001698		1269	present	absent	0.001494		1269	present	absent	0.001471
1270	present	absent	0.00132		1270	absent	present	0.001064		1270	absent	absent	0.001513		1270	absent	absent	0.001698		1270	present	absent	0.001494		1270	present	absent	0.001471
1271	present	absent	0.00132		1271	absent	present	0.001064		1271	absent	absent	0.001513		1271	absent	absent	0.001698		1271	present	absent	0.001494		1271	present	absent	0.001471
1272	present	absent	0.00132		1272	absent	present	0.001064		1272	absent	absent	0.001513		1272	absent	absent	0.001698		1272	present	absent	0.001494		1272	present	absent	0.001471
1273	present	absent	0.00132		1273	absent	present	0.001064		1273	absent	absent	0.001513		1273	absent	absent	0.001698		1273	present	absent	0.001494		1273	present	absent	0.001471
1274	absent	absent	0.00132		1274	absent	present	0.001064		1274	absent	absent	0.001513		1274	absent	absent	0.001698		1274	present	absent	0.001494		1274	present	absent	0.001471
1275	absent	absent	0.00132		1275	present	absent	0.001064		1275	absent	absent	0.001513		1275	absent	absent	0.001698		1275	present	absent	0.001494		1275	present	absent	0.001471
1276	absent	absent	0.00132		1276	present	absent	0.001064		1276	absent	absent	0.001513		1276	absent	absent	0.001698		1276	present	absent	0.001494		1276	present	absent	0.001471
1277	absent	absent	0.00132		1277	present	absent	0.001064		1277	absent	absent	0.001513		1277	absent	absent	0.001698		1277	present	absent	0.001494		1277	present	absent	0.001471
1278	absent	absent	0.00132		1278	present	absent	0.001064		1278	absent	absent	0.001513		1278	absent	absent	0.001698		1278	absent	absent	0.001494		1278	present	absent	0.001471
1279	absent	absent	0.00132		1279	present	absent	0.001064		1279	absent	absent	0.001513		1279	absent	absent	0.001698		1279	absent	absent	0.001494		1279	present	absent	0.001471
1280	absent	absent	0.00132		1280	present	absent	0.001064		1280	absent	absent	0.001513		1280	absent	absent	0.001698		1280	absent	absent	0.001494		1280	present	absent	0.001471
1281	absent	absent	0.00132		1281	present	absent	0.001064		1281	absent	absent	0.001513		1281	absent	absent	0.001698		1281	absent	absent	0.001494		1281	present	absent	0.001471
1282	absent	absent	0.00132		1282	present	absent	0.001064		1282	absent	absent	0.001513		1282	absent	absent	0.001698		1282	absent	absent	0.001494		1282	absent	absent	0.001471
1283	absent	absent	0.00132		1283	present	absent	0.001064		1283	absent	absent	0.001513		1283	absent	absent	0.001698		1283	absent	absent	0.001494		1283	absent	absent	0.001471
1284	absent	absent	0.00132		1284	present	absent	0.001064		1284	absent	absent	0.001513		1284	absent	absent	0.001698		1284	absent	absent	0.001494		1284	absent	absent	0.001471
1285	absent	absent	0.00132		1285	present	absent	0.001064		1285	absent	absent	0.001513		1285	absent	absent	0.001698		1285	absent	absent	0.001494		1285	absent	absent	0.001471
1286	absent	absent	0.00132		1286	present	absent	0.001064		1286	absent	absent	0.001513		1286	absent	absent	0.001698		1286	absent	absent	0.001494		1286	absent	absent	0.001471
1287	absent	absent	0.00132		1287	present	absent	0.001064		1287	present	present	0.001418		1287	absent	absent	0.001698		1287	absent	absent	0.001494		1287	absent	absent	0.001471
1288	absent	absent	0.00132		1288	present	absent	0.001064		1288	present	present	0.001418		1288	absent	absent	0.001698		1288	absent	absent	0.001494		1288	absent	absent	0.001471
1289	absent	absent	0.00132		1289	present	absent	0.001064		1289	absent	present	0.001418		1289	absent	absent	0.001698		1289	absent	absent	0.001494		1289	absent	absent	0.001471
1290	absent	absent	0.00132		1290	present	absent	0.001064		1290	present	present	0.001418		1290	absent	absent	0.001698		1290	absent	absent	0.001494		1290	absent	absent	0.001471
1291	absent	absent	0.00132		1291	present	absent	0.001064		1291	present	absent	0.001418		1291	absent	absent	0.001698		1291	absent	absent	0.001494		1291	absent	absent	0.001471
1292	absent	absent	0.00132		1292	present	absent	0.001064		1292	present	absent	0.001418		1292	present	present	0.001609		1292	absent	absent	0.001494		1292	absent	absent	0.001471
1293	absent	absent	0.00132		1293	present	absent	0.001064		1293	present	absent	0.001418		1293	present	present	0.001609		1293	absent	absent	0.001494		1293	absent	absent	0.001471
1294	absent	absent	0.00132		1294	present	absent	0.001064		1294	present	absent	0.001418		1294	present	present	0.001609		1294	absent	absent	0.001494		1294	absent	absent	0.001471
1295	absent	absent	0.00132		1295	present	absent	0.001064		1295	present	absent	0.001418		1295	absent	present	0.001609		1295	absent	absent	0.001494		1295	absent	absent	0.001471
1296	absent	absent	0.00132		1296	present	absent	0.001064		1296	present	absent	0.001418		1296	present	present	0.001609		1296	absent	absent	0.001494		1296	absent	absent	0.001471
1297	absent	absent	0.00132		1297	present	absent	0.001064		1297	present	absent	0.001418		1297	present	absent	0.001609		1297	absent	absent	0.001494		1297	absent	absent	0.001471
1298	absent	absent	0.00132		1298	present	absent	0.001064		1298	present	absent	0.001418		1298	present	absent	0.001609		1298	absent	absent	0.001494		1298	absent	absent	0.001471
1299	absent	absent	0.00132		1299	present	absent	0.001064		1299	present	absent	0.001418		1299	present	absent	0.001609		1299	absent	absent	0.001494		1299	absent	absent	0.001471
1300	absent	absent	0.00132		1300	present	absent	0.001064		1300	present	absent	0.001418		1300	present	absent	0.001609		1300	absent	absent	0.001494		1300	absent	absent	0.001471
1301	absent	absent	0.00132		1301	present	absent	0.001064		1301	present	absent	0.001418		1301	present	absent	0.001609		1301	absent	absent	0.001494		1301	absent	absent	0.001471
1302	absent	absent	0.00132		1302	present	absent	0.001064		1302	present	absent	0.001418		1302	present	absent	0.001609		1302	absent	absent	0.001494		1302	absent	absent	0.001471
1303	absent	absent	0.00132		1303	present	absent	0.001064		1303	present	absent	0.001418		1303	present	absent	0.001609		1303	absent	absent	0.001494		1303	absent	absent	0.001471
1304	absent	absent	0.00132		1304	present	absent	0.001064		1304	absent	absent	0.001418		1304	present	absent	0.001609		1304	absent	absent	0.001494		1304	absent	absent	0.001471
1305	absent	absent	0.00132		1305	present	absent	0.001064		1305	absent	absent	0.001418		1305	present	absent	0.001609		1305	absent	absent	0.001494		1305	absent	absent	0.001471
1306	absent	absent	0.00132		1306	present	absent	0.001064		1306	absent	absent	0.001418		1306	present	absent	0.001609		1306	absent	absent	0.001494		1306	absent	absent	0.001471
1307	absent	absent	0.00132		1307	present	absent	0.001064		1307	absent	absent	0.001418		1307	present	absent	0.001609		1307	absent	absent	0.001494		1307	absent	absent	0.001471
1308	absent	absent	0.00132		1308	present	absent	0.001064		1308	absent	absent	0.001418		1308	absent	absent	0.001609		1308	present	present	0.001406		1308	absent	absent	0.001471
1309	absent	absent	0.00132		1309	present	absent	0.001064		1309	absent	absent	0.001418		1309	absent	absent	0.001609		1309	present	present	0.001406		1309	absent	absent	0.001471
1310	absent	absent	0.00132		1310	absent	absent	0.001064		1310	absent	absent	0.001418		1310	absent	absent	0.001609		1310	present	present	0.001406		1310	absent	absent	0.001471
1311	absent	absent	0.00132		1311	absent	absent	0.001064		1311	absent	absent	0.001418		1311	absent	absent	0.001609		1311	present	absent	0.001406		1311	absent	absent	0.001471
1312	absent	absent	0.00132		1312	absent	absent	0.001064		1312	absent	absent	0.001418		1312	absent	absent	0.001609		1312	present	absent	0.001406		1312	absent	absent	0.001471
1313	absent	absent	0.00132		1313	absent	absent	0.001064		1313	absent	absent	0.001418		1313	absent	absent	0.001609		1313	present	absent	0.001406		1313	absent	absent	0.001471
1314	absent	absent	0.00132		1314	absent	absent	0.001064		1314	absent	absent	0.001418		1314	absent	absent	0.001609		1314	present	absent	0.001406		1314	absent	absent	0.001471
1315	absent	absent	0.00132		1315	absent	absent	0.001064		1315	absent	absent	0.001418		1315	absent	absent	0.001609		1315	present	absent	0.001406		1315	absent	absent	0.001471
1316	absent	absent	0.00132		1316	absent	absent	0.001064		1316	absent	absent	0.001418		1316	absent	absent	0.001609		1316	present	absent	0.001406		1316	absent	absent	0.001471
1317	absent	absent	0.00132		1317	absent	absent	0.001064		1317	absent	absent	0.001418		1317	absent	absent	0.001609		1317	present	absent	0.001406		1317	absent	absent	0.001471
1318	absent	absent	0.00132		1318	absent	absent	0.001064		1318	absent	absent	0.001418		1318	absent	absent	0.001609		1318	present	absent	0.001406		1318	present	present	0.001366
1319	absent	absent	0.00132		1319	absent	absent	0.001064		1319	absent	absent	0.001418		1319	absent	absent	0.001609		1319	present	absent	0.001406		1319	present	present	0.001366
1320	absent	absent	0.00132		1320	absent	absent	0.001064		1320	absent	absent	0.001418		1320	absent	absent	0.001609		1320	present	absent	0.001406		1320	absent	present	0.001366
1321	absent	absent	0.00132		1321	absent	absent	0.001064		1321	absent	absent	0.001418		1321	absent	absent	0.001609		1321	present	absent	0.001406		1321	present	absent	0.001366
1322	absent	absent	0.00132		1322	absent	absent	0.001064		1322	absent	absent	0.001418		1322	absent	absent	0.001609		1322	present	absent	0.001406		1322	present	absent	0.001366
1323	absent	absent	0.00132		1323	absent	absent	0.001064		1323	absent	absent	0.001418		1323	absent	absent	0.001609		1323	present	absent	0.001406		1323	present	absent	0.001366
1324	absent	absent	0.00132		1324	absent	absent	0.001064		1324	absent	absent	0.001418		1324	absent	absent	0.001609		1324	present	absent	0.001406		1324	present	absent	0.001366
1325	absent	absent	0.00132		1325	absent	absent	0.001064		1325	absent	absent	0.001418		1325	absent	absent	0.001609		1325	present	absent	0.001406		1325	present	absent	0.001366
1326	absent	absent	0.00132		1326	absent	absent	0.001064		1326	absent	absent	0.001418		1326	absent	absent	0.001609		1326	absent	absent	0.001406		1326	present	absent	0.001366
1327	absent	absent	0.00132		1327	absent	absent	0.001064		1327	absent	absent	0.001418		1327	absent	absent	0.001609		1327	absent	absent	0.001406		1327	present	absent	0.001366
1328	absent	absent	0.00132		1328	absent	absent	0.001064		1328	absent	absent	0.001418		1328	present	present	0.001519		1328	absent	absent	0.001406		1328	present	absent	0.001366
1329	absent	absent	0.00132		1329	absent	absent	0.001064		1329	absent	absent	0.001418		1329	present	absent	0.001519		1329	absent	absent	0.001406		1329	present	absent	0.001366
1330	absent	absent	0.00132		1330	absent	absent	0.001064		1330	absent	absent	0.001418		1330	present	absent	0.001519		1330	absent	absent	0.001406		1330	present	absent	0.001366
1331	absent	absent	0.00132		1331	absent	absent	0.001064		1331	absent	absent	0.001418		1331	present	absent	0.001519		1331	absent	absent	0.001406		1331	present	absent	0.001366
1332	absent	absent	0.00132		1332	absent	absent	0.001064		1332	absent	absent	0.001418		1332	present	absent	0.001519		1332	absent	absent	0.001406		1332	present	absent	0.001366
1333	absent	absent	0.00132		1333	absent	absent	0.001064		1333	absent	absent	0.001418		1333	present	absent	0.001519		1333	absent	absent	0.001406		1333	present	absent	0.001366
1334	absent	absent	0.00132		1334	absent	absent	0.001064		1334	absent	absent	0.001418		1334	present	absent	0.001519		1334	absent	absent	0.001406		1334	present	absent	0.001366
1335	absent	absent	0.00132		1335	absent	absent	0.001064		1335	absent	absent	0.001418		1335	present	absent	0.001519		1335	absent	absent	0.001406		1335	present	absent	0.001366
1336	absent	absent	0.00132		1336	absent	absent	0.001064		1336	absent	absent	0.001418		1336	present	absent	0.001519		1336	absent	absent	0.001406		1336	present	absent	0.001366
1337	absent	absent	0.00132		1337	absent	absent	0.001064		1337	absent	absent	0.001418		1337	present	absent	0.001519		1337	absent	absent	0.001406		1337	present	absent	0.001366
1338	absent	absent	0.00132		1338	absent	absent	0.001064		1338	absent	absent	0.001418		1338	present	absent	0.001519		1338	absent	absent	0.001406		1338	present	absent	0.001366
1339	absent	absent	0.00132		1339	absent	absent	0.001064		1339	absent	absent	0.001418		1339	present	absent	0.001519		1339	absent	absent	0.001406		1339	present	absent	0.001366
1340	absent	absent	0.00132		1340	absent	absent	0.001064		1340	absent	absent	0.001418		1340	absent	absent	0.001519		1340	absent	absent	0.001406		1340	present	absent	0.001366
1341	absent	absent	0.00132		1341	absent	absent	0.001064		1341	absent	absent	0.001418		1341	absent	absent	0.001519		1341	absent	absent	0.001406		1341	present	absent	0.001366
1342	absent	absent	0.00132		1342	absent	absent	0.001064		1342	absent	absent	0.001418		1342	absent	absent	0.001519		1342	absent	absent	0.001406		1342	present	absent	0.001366
1343	absent	absent	0.00132		1343	absent	absent	0.001064		1343	absent	absent	0.001418		1343	absent	absent	0.001519		1343	absent	absent	0.001406		1343	present	absent	0.001366
1344	absent	absent	0.00132		1344	absent	absent	0.001064		1344	absent	absent	0.001418		1344	absent	absent	0.001519		1344	absent	absent	0.001406		1344	present	absent	0.001366
1345	absent	present	0.001218		1345	absent	absent	0.001064		1345	absent	absent	0.001418		1345	absent	absent	0.001519		1345	absent	absent	0.001406		1345	absent	absent	0.001366
1346	present	present	0.001218		1346	absent	absent	0.001064		1346	absent	absent	0.001418		1346	absent	absent	0.001519		1346	absent	absent	0.001406		1346	absent	absent	0.001366
1347	absent	present	0.001218		1347	absent	absent	0.001064		1347	absent	absent	0.001418		1347	absent	absent	0.001519		1347	absent	absent	0.001406		1347	absent	absent	0.001366
1348	present	present	0.001218		1348	absent	absent	0.001064		1348	absent	absent	0.001418		1348	absent	absent	0.001519		1348	absent	absent	0.001406		1348	absent	absent	0.001366
1349	present	present	0.001218		1349	absent	absent	0.001064		1349	absent	absent	0.001418		1349	absent	absent	0.001519		1349	absent	absent	0.001406		1349	absent	absent	0.001366
1350	absent	present	0.001218		1350	absent	absent	0.001064		1350	absent	absent	0.001418		1350	absent	absent	0.001519		1350	absent	absent	0.001406		1350	absent	absent	0.001366
1351	absent	present	0.001218		1351	absent	absent	0.001064		1351	absent	absent	0.001418		1351	absent	absent	0.001519		1351	absent	absent	0.001406		1351	absent	absent	0.001366
1352	absent	present	0.001218		1352	absent	absent	0.001064		1352	absent	absent	0.001418		1352	absent	absent	0.001519		1352	absent	absent	0.001406		1352	absent	absent	0.001366
1353	absent	present	0.001218		1353	absent	absent	0.001064		1353	absent	absent	0.001418		1353	absent	absent	0.001519		1353	absent	absent	0.001406		1353	absent	absent	0.001366
1354	present	absent	0.001218		1354	absent	absent	0.001064		1354	absent	absent	0.001418		1354	absent	absent	0.001519		1354	absent	absent	0.001406		1354	absent	absent	0.001366
1355	present	absent	0.001218		1355	absent	absent	0.001064		1355	absent	absent	0.001418		1355	absent	absent	0.001519		1355	absent	absent	0.001406		1355	absent	absent	0.001366
1356	present	absent	0.001218		1356	absent	absent	0.001064		1356	absent	present	0.001324		1356	absent	absent	0.001519		1356	absent	absent	0.001406		1356	absent	absent	0.001366
1357	present	absent	0.001218		1357	absent	absent	0.001064		1357	present	present	0.001324		1357	absent	absent	0.001519		1357	absent	absent	0.001406		1357	absent	absent	0.001366
1358	present	absent	0.001218		1358	absent	absent	0.001064		1358	absent	present	0.001324		1358	absent	absent	0.001519		1358	absent	absent	0.001406		1358	absent	absent	0.001366
1359	present	absent	0.001218		1359	absent	absent	0.001064		1359	absent	present	0.001324		1359	absent	absent	0.001519		1359	absent	absent	0.001406		1359	absent	absent	0.001366
1360	present	absent	0.001218		1360	absent	absent	0.001064		1360	absent	present	0.001324		1360	absent	absent	0.001519		1360	absent	absent	0.001406		1360	absent	absent	0.001366
1361	present	absent	0.001218		1361	absent	absent	0.001064		1361	absent	present	0.001324		1361	absent	absent	0.001519		1361	absent	absent	0.001406		1361	absent	absent	0.001366
1362	present	absent	0.001218		1362	absent	absent	0.001064		1362	absent	present	0.001324		1362	absent	absent	0.001519		1362	absent	absent	0.001406		1362	absent	absent	0.001366
1363	present	absent	0.001218		1363	absent	absent	0.001064		1363	present	absent	0.001324		1363	absent	absent	0.001519		1363	absent	absent	0.001406		1363	absent	absent	0.001366
1364	present	absent	0.001218		1364	absent	absent	0.001064		1364	present	absent	0.001324		1364	absent	absent	0.001519		1364	absent	absent	0.001406		1364	absent	absent	0.001366
1365	present	absent	0.001218		1365	absent	absent	0.001064		1365	present	absent	0.001324		1365	absent	present	0.00143		1365	absent	absent	0.001406		1365	absent	absent	0.001366
1366	present	absent	0.001218		1366	absent	absent	0.001064		1366	present	absent	0.001324		1366	absent	present	0.00143		1366	absent	absent	0.001406		1366	absent	absent	0.001366
1367	present	absent	0.001218		1367	absent	absent	0.001064		1367	present	absent	0.001324		1367	absent	present	0.00143		1367	absent	absent	0.001406		1367	absent	absent	0.001366
1368	present	absent	0.001218		1368	absent	absent	0.001064		1368	present	absent	0.001324		1368	present	present	0.00143		1368	absent	absent	0.001406		1368	absent	absent	0.001366
1369	present	absent	0.001218		1369	absent	absent	0.001064		1369	present	absent	0.001324		1369	present	present	0.00143		1369	absent	absent	0.001406		1369	absent	absent	0.001366
1370	present	absent	0.001218		1370	absent	absent	0.001064		1370	present	absent	0.001324		1370	present	absent	0.00143		1370	absent	absent	0.001406		1370	absent	absent	0.001366
1371	present	absent	0.001218		1371	absent	absent	0.001064		1371	present	absent	0.001324		1371	present	absent	0.00143		1371	absent	absent	0.001406		1371	absent	absent	0.001366
1372	present	absent	0.001218		1372	absent	absent	0.001064		1372	present	absent	0.001324		1372	present	absent	0.00143		1372	present	present	0.001318		1372	absent	absent	0.001366
1373	present	absent	0.001218		1373	absent	absent	0.001064		1373	present	absent	0.001324		1373	present	absent	0.00143		1373	present	present	0.001318		1373	absent	absent	0.001366
1374	present	absent	0.001218		1374	absent	absent	0.001064		1374	present	absent	0.001324		1374	present	absent	0.00143		1374	present	present	0.001318		1374	absent	absent	0.001366
1375	present	absent	0.001218		1375	absent	absent	0.001064		1375	present	absent	0.001324		1375	present	absent	0.00143		1375	present	present	0.001318		1375	absent	absent	0.001366
1376	present	absent	0.001218		1376	absent	absent	0.001064		1376	present	absent	0.001324		1376	present	absent	0.00143		1376	present	present	0.001318		1376	absent	absent	0.001366
1377	present	absent	0.001218		1377	absent	absent	0.001064		1377	present	absent	0.001324		1377	present	absent	0.00143		1377	absent	present	0.001318		1377	absent	absent	0.001366
1378	present	absent	0.001218		1378	absent	absent	0.001064		1378	present	absent	0.001324		1378	present	absent	0.00143		1378	absent	present	0.001318		1378	absent	absent	0.001366
1379	present	absent	0.001218		1379	absent	absent	0.001064		1379	absent	absent	0.001324		1379	present	absent	0.00143		1379	present	absent	0.001318		1379	absent	absent	0.001366
1380	present	absent	0.001218		1380	absent	absent	0.001064		1380	absent	absent	0.001324		1380	present	absent	0.00143		1380	present	absent	0.001318		1380	absent	absent	0.001366
1381	present	absent	0.001218		1381	absent	absent	0.001064		1381	absent	absent	0.001324		1381	present	absent	0.00143		1381	present	absent	0.001318		1381	absent	absent	0.001366
1382	absent	absent	0.001218		1382	absent	absent	0.001064		1382	absent	absent	0.001324		1382	present	absent	0.00143		1382	present	absent	0.001318		1382	absent	absent	0.001366
1383	absent	absent	0.001218		1383	absent	absent	0.001064		1383	absent	absent	0.001324		1383	present	absent	0.00143		1383	present	absent	0.001318		1383	absent	absent	0.001366
1384	absent	absent	0.001218		1384	absent	absent	0.001064		1384	absent	absent	0.001324		1384	present	absent	0.00143		1384	present	absent	0.001318		1384	absent	absent	0.001366
1385	absent	absent	0.001218		1385	absent	absent	0.001064		1385	absent	absent	0.001324		1385	absent	absent	0.00143		1385	present	absent	0.001318		1385	absent	absent	0.001366
1386	absent	absent	0.001218		1386	absent	absent	0.001064		1386	absent	absent	0.001324		1386	absent	absent	0.00143		1386	present	absent	0.001318		1386	absent	absent	0.001366
1387	absent	absent	0.001218		1387	absent	absent	0.001064		1387	absent	absent	0.001324		1387	absent	absent	0.00143		1387	present	absent	0.001318		1387	absent	absent	0.001366
1388	absent	absent	0.001218		1388	absent	absent	0.001064		1388	absent	absent	0.001324		1388	absent	absent	0.00143		1388	present	absent	0.001318		1388	absent	absent	0.001366
1389	absent	absent	0.001218		1389	absent	absent	0.001064		1389	absent	absent	0.001324		1389	absent	absent	0.00143		1389	present	absent	0.001318		1389	absent	absent	0.001366
1390	absent	absent	0.001218		1390	absent	absent	0.001064		1390	absent	absent	0.001324		1390	absent	absent	0.00143		1390	present	absent	0.001318		1390	absent	absent	0.001366
1391	absent	absent	0.001218		1391	absent	absent	0.001064		1391	absent	absent	0.001324		1391	absent	absent	0.00143		1391	present	absent	0.001318		1391	absent	present	0.001261
1392	absent	absent	0.001218		1392	absent	absent	0.001064		1392	absent	absent	0.001324		1392	absent	absent	0.00143		1392	present	absent	0.001318		1392	absent	present	0.001261
1393	absent	absent	0.001218		1393	absent	absent	0.001064		1393	absent	absent	0.001324		1393	absent	absent	0.00143		1393	present	absent	0.001318		1393	absent	present	0.001261
1394	absent	absent	0.001218		1394	absent	absent	0.001064		1394	absent	absent	0.001324		1394	absent	absent	0.00143		1394	present	absent	0.001318		1394	absent	present	0.001261
1395	absent	absent	0.001218		1395	absent	absent	0.001064		1395	absent	absent	0.001324		1395	absent	absent	0.00143		1395	present	absent	0.001318		1395	absent	present	0.001261
1396	absent	absent	0.001218		1396	absent	absent	0.001064		1396	absent	absent	0.001324		1396	absent	absent	0.00143		1396	present	absent	0.001318		1396	absent	present	0.001261
1397	absent	absent	0.001218		1397	absent	absent	0.001064		1397	absent	absent	0.001324		1397	absent	absent	0.00143		1397	present	absent	0.001318		1397	present	present	0.001261
1398	absent	absent	0.001218		1398	absent	absent	0.001064		1398	absent	absent	0.001324		1398	absent	absent	0.00143		1398	present	absent	0.001318		1398	present	present	0.001261
1399	absent	absent	0.001218		1399	present	present	0.000912		1399	absent	absent	0.001324		1399	absent	absent	0.00143		1399	present	absent	0.001318		1399	present	absent	0.001261
1400	absent	absent	0.001218		1400	absent	present	0.000912		1400	absent	absent	0.001324		1400	absent	absent	0.00143		1400	present	absent	0.001318		1400	present	absent	0.001261
1401	absent	absent	0.001218		1401	present	present	0.000912		1401	absent	absent	0.001324		1401	absent	absent	0.00143		1401	present	absent	0.001318		1401	present	absent	0.001261
1402	absent	absent	0.001218		1402	present	present	0.000912		1402	absent	absent	0.001324		1402	absent	absent	0.00143		1402	present	absent	0.001318		1402	present	absent	0.001261
1403	absent	absent	0.001218		1403	present	absent	0.000912		1403	absent	absent	0.001324		1403	absent	absent	0.00143		1403	present	absent	0.001318		1403	present	absent	0.001261
1404	absent	absent	0.001218		1404	present	absent	0.000912		1404	absent	absent	0.001324		1404	absent	absent	0.00143		1404	present	absent	0.001318		1404	present	absent	0.001261
1405	absent	absent	0.001218		1405	present	absent	0.000912		1405	absent	absent	0.001324		1405	absent	absent	0.00143		1405	present	absent	0.001318		1405	present	absent	0.001261
1406	absent	absent	0.001218		1406	present	absent	0.000912		1406	absent	absent	0.001324		1406	absent	absent	0.00143		1406	present	absent	0.001318		1406	present	absent	0.001261
1407	absent	absent	0.001218		1407	present	absent	0.000912		1407	absent	absent	0.001324		1407	absent	absent	0.00143		1407	absent	absent	0.001318		1407	present	absent	0.001261
1408	absent	absent	0.001218		1408	present	absent	0.000912		1408	absent	absent	0.001324		1408	absent	absent	0.00143		1408	absent	absent	0.001318		1408	present	absent	0.001261
1409	absent	absent	0.001218		1409	present	absent	0.000912		1409	absent	absent	0.001324		1409	absent	absent	0.00143		1409	absent	absent	0.001318		1409	present	absent	0.001261
1410	absent	absent	0.001218		1410	present	absent	0.000912		1410	absent	absent	0.001324		1410	absent	absent	0.00143		1410	absent	absent	0.001318		1410	present	absent	0.001261
1411	absent	absent	0.001218		1411	present	absent	0.000912		1411	absent	absent	0.001324		1411	absent	absent	0.00143		1411	absent	absent	0.001318		1411	present	absent	0.001261
1412	absent	absent	0.001218		1412	present	absent	0.000912		1412	absent	absent	0.001324		1412	absent	absent	0.00143		1412	absent	absent	0.001318		1412	present	absent	0.001261
1413	absent	absent	0.001218		1413	present	absent	0.000912		1413	absent	absent	0.001324		1413	absent	absent	0.00143		1413	absent	absent	0.001318		1413	present	absent	0.001261
1414	absent	absent	0.001218		1414	present	absent	0.000912		1414	absent	absent	0.001324		1414	absent	absent	0.00143		1414	absent	absent	0.001318		1414	present	absent	0.001261
1415	absent	absent	0.001218		1415	present	absent	0.000912		1415	absent	absent	0.001324		1415	absent	absent	0.00143		1415	absent	absent	0.001318		1415	present	absent	0.001261
1416	absent	absent	0.001218		1416	present	absent	0.000912		1416	absent	absent	0.001324		1416	absent	absent	0.00143		1416	absent	absent	0.001318		1416	present	absent	0.001261
1417	absent	absent	0.001218		1417	present	absent	0.000912		1417	absent	absent	0.001324		1417	absent	absent	0.00143		1417	absent	absent	0.001318		1417	present	absent	0.001261
1418	absent	absent	0.001218		1418	present	absent	0.000912		1418	absent	absent	0.001324		1418	absent	absent	0.00143		1418	absent	absent	0.001318		1418	present	absent	0.001261
1419	absent	absent	0.001218		1419	present	absent	0.000912		1419	absent	absent	0.001324		1419	absent	absent	0.00143		1419	absent	absent	0.001318		1419	present	absent	0.001261
1420	absent	absent	0.001218		1420	present	absent	0.000912		1420	absent	absent	0.001324		1420	absent	absent	0.00143		1420	absent	absent	0.001318		1420	present	absent	0.001261
1421	absent	absent	0.001218		1421	present	absent	0.000912		1421	absent	absent	0.001324		1421	absent	absent	0.00143		1421	absent	absent	0.001318		1421	present	absent	0.001261
1422	absent	absent	0.001218		1422	present	absent	0.000912		1422	absent	absent	0.001324		1422	absent	absent	0.00143		1422	absent	absent	0.001318		1422	present	absent	0.001261
1423	absent	absent	0.001218		1423	present	absent	0.000912		1423	absent	absent	0.001324		1423	absent	absent	0.00143		1423	absent	absent	0.001318		1423	present	absent	0.001261
1424	absent	absent	0.001218		1424	present	absent	0.000912		1424	absent	absent	0.001324		1424	absent	absent	0.00143		1424	absent	absent	0.001318		1424	present	absent	0.001261
1425	absent	absent	0.001218		1425	present	absent	0.000912		1425	absent	absent	0.001324		1425	absent	absent	0.00143		1425	absent	absent	0.001318		1425	present	absent	0.001261
1426	absent	absent	0.001218		1426	present	absent	0.000912		1426	absent	absent	0.001324		1426	absent	absent	0.00143		1426	absent	absent	0.001318		1426	present	absent	0.001261
1427	absent	absent	0.001218		1427	present	absent	0.000912		1427	absent	absent	0.001324		1427	absent	absent	0.00143		1427	absent	absent	0.001318		1427	present	absent	0.001261
1428	absent	absent	0.001218		1428	present	absent	0.000912		1428	absent	absent	0.001324		1428	present	present	0.00134		1428	absent	absent	0.001318		1428	present	absent	0.001261
1429	absent	absent	0.001218		1429	present	absent	0.000912		1429	absent	present	0.001229		1429	present	present	0.00134		1429	absent	absent	0.001318		1429	present	absent	0.001261
1430	absent	absent	0.001218		1430	present	absent	0.000912		1430	absent	present	0.001229		1430	absent	present	0.00134		1430	absent	absent	0.001318		1430	present	absent	0.001261
1431	absent	absent	0.001218		1431	present	absent	0.000912		1431	present	absent	0.001229		1431	absent	present	0.00134		1431	absent	absent	0.001318		1431	present	absent	0.001261
1432	absent	absent	0.001218		1432	present	absent	0.000912		1432	present	absent	0.001229		1432	present	present	0.00134		1432	absent	absent	0.001318		1432	absent	absent	0.001261
1433	absent	absent	0.001218		1433	present	absent	0.000912		1433	present	absent	0.001229		1433	absent	present	0.00134		1433	absent	absent	0.001318		1433	absent	absent	0.001261
1434	absent	absent	0.001218		1434	present	absent	0.000912		1434	present	absent	0.001229		1434	present	absent	0.00134		1434	absent	absent	0.001318		1434	absent	absent	0.001261
1435	absent	absent	0.001218		1435	present	absent	0.000912		1435	present	absent	0.001229		1435	present	absent	0.00134		1435	absent	absent	0.001318		1435	absent	absent	0.001261
1436	absent	absent	0.001218		1436	present	absent	0.000912		1436	present	absent	0.001229		1436	present	absent	0.00134		1436	absent	absent	0.001318		1436	absent	absent	0.001261
1437	absent	absent	0.001218		1437	absent	absent	0.000912		1437	present	absent	0.001229		1437	present	absent	0.00134		1437	absent	absent	0.001318		1437	absent	absent	0.001261
1438	absent	absent	0.001218		1438	absent	absent	0.000912		1438	present	absent	0.001229		1438	present	absent	0.00134		1438	absent	absent	0.001318		1438	absent	absent	0.001261
1439	absent	absent	0.001218		1439	absent	absent	0.000912		1439	present	absent	0.001229		1439	present	absent	0.00134		1439	absent	absent	0.001318		1439	absent	absent	0.001261
1440	absent	absent	0.001218		1440	absent	absent	0.000912		1440	present	absent	0.001229		1440	present	absent	0.00134		1440	absent	absent	0.001318		1440	absent	absent	0.001261
1441	absent	absent	0.001218		1441	absent	absent	0.000912		1441	present	absent	0.001229		1441	present	absent	0.00134		1441	absent	absent	0.001318		1441	absent	absent	0.001261
1442	absent	absent	0.001218		1442	absent	absent	0.000912		1442	present	absent	0.001229		1442	present	absent	0.00134		1442	absent	absent	0.001318		1442	absent	absent	0.001261
1443	absent	absent	0.001218		1443	absent	absent	0.000912		1443	present	absent	0.001229		1443	present	absent	0.00134		1443	absent	absent	0.001318		1443	absent	absent	0.001261
1444	absent	absent	0.001218		1444	absent	absent	0.000912		1444	present	absent	0.001229		1444	present	absent	0.00134		1444	absent	absent	0.001318		1444	absent	absent	0.001261
1445	absent	absent	0.001218		1445	absent	absent	0.000912		1445	present	absent	0.001229		1445	present	absent	0.00134		1445	absent	absent	0.001318		1445	absent	absent	0.001261
1446	absent	absent	0.001218		1446	absent	absent	0.000912		1446	present	absent	0.001229		1446	present	absent	0.00134		1446	absent	absent	0.001318		1446	absent	absent	0.001261
1447	absent	absent	0.001218		1447	absent	absent	0.000912		1447	present	absent	0.001229		1447	present	absent	0.00134		1447	absent	absent	0.001318		1447	absent	absent	0.001261
1448	absent	absent	0.001218		1448	absent	absent	0.000912		1448	absent	absent	0.001229		1448	present	absent	0.00134		1448	absent	absent	0.001318		1448	absent	absent	0.001261
1449	absent	absent	0.001218		1449	absent	absent	0.000912		1449	absent	absent	0.001229		1449	present	absent	0.00134		1449	absent	absent	0.001318		1449	absent	absent	0.001261
1450	absent	absent	0.001218		1450	absent	absent	0.000912		1450	absent	absent	0.001229		1450	absent	absent	0.00134		1450	absent	absent	0.001318		1450	absent	absent	0.001261
1451	absent	absent	0.001218		1451	absent	absent	0.000912		1451	absent	absent	0.001229		1451	absent	absent	0.00134		1451	absent	absent	0.001318		1451	absent	absent	0.001261
1452	absent	absent	0.001218		1452	absent	absent	0.000912		1452	absent	absent	0.001229		1452	absent	absent	0.00134		1452	absent	absent	0.001318		1452	absent	absent	0.001261
1453	absent	absent	0.001218		1453	absent	absent	0.000912		1453	absent	absent	0.001229		1453	absent	absent	0.00134		1453	absent	absent	0.001318		1453	absent	absent	0.001261
1454	absent	absent	0.001218		1454	absent	absent	0.000912		1454	absent	absent	0.001229		1454	absent	absent	0.00134		1454	absent	absent	0.001318		1454	absent	absent	0.001261
1455	absent	absent	0.001218		1455	absent	absent	0.000912		1455	absent	absent	0.001229		1455	absent	absent	0.00134		1455	absent	absent	0.001318		1455	absent	absent	0.001261
1456	absent	absent	0.001218		1456	absent	absent	0.000912		1456	absent	absent	0.001229		1456	absent	absent	0.00134		1456	absent	absent	0.001318		1456	absent	absent	0.001261
1457	absent	absent	0.001218		1457	absent	absent	0.000912		1457	absent	absent	0.001229		1457	absent	absent	0.00134		1457	absent	absent	0.001318		1457	absent	absent	0.001261
1458	absent	absent	0.001218		1458	absent	absent	0.000912		1458	absent	absent	0.001229		1458	absent	absent	0.00134		1458	absent	absent	0.001318		1458	absent	absent	0.001261
1459	absent	absent	0.001218		1459	absent	absent	0.000912		1459	absent	absent	0.001229		1459	absent	absent	0.00134		1459	absent	absent	0.001318		1459	absent	absent	0.001261
1460	absent	absent	0.001218		1460	absent	absent	0.000912		1460	absent	absent	0.001229		1460	absent	absent	0.00134		1460	absent	absent	0.001318		1460	absent	absent	0.001261
1461	absent	absent	0.001218		1461	absent	absent	0.000912		1461	absent	absent	0.001229		1461	absent	absent	0.00134		1461	absent	absent	0.001318		1461	absent	absent	0.001261
1462	absent	absent	0.001218		1462	absent	absent	0.000912		1462	absent	absent	0.001229		1462	absent	absent	0.00134		1462	absent	absent	0.001318		1462	absent	absent	0.001261
1463	absent	absent	0.001218		1463	absent	absent	0.000912		1463	absent	absent	0.001229		1463	absent	absent	0.00134		1463	absent	absent	0.001318		1463	absent	absent	0.001261
1464	absent	absent	0.001218		1464	absent	absent	0.000912		1464	absent	absent	0.001229		1464	absent	absent	0.00134		1464	absent	absent	0.001318		1464	absent	absent	0.001261
1465	absent	absent	0.001218		1465	absent	absent	0.000912		1465	absent	absent	0.001229		1465	absent	absent	0.00134		1465	absent	absent	0.001318		1465	absent	absent	0.001261
1466	absent	absent	0.001218		1466	absent	absent	0.000912		1466	absent	absent	0.001229		1466	absent	absent	0.00134		1466	absent	absent	0.001318		1466	absent	absent	0.001261
1467	absent	absent	0.001218		1467	absent	absent	0.000912		1467	absent	absent	0.001229		1467	absent	absent	0.00134		1467	absent	absent	0.001318		1467	absent	absent	0.001261
1468	absent	absent	0.001218		1468	absent	absent	0.000912		1468	absent	absent	0.001229		1468	absent	absent	0.00134		1468	absent	absent	0.001318		1468	absent	absent	0.001261
1469	absent	absent	0.001218		1469	absent	absent	0.000912		1469	absent	absent	0.001229		1469	absent	absent	0.00134		1469	absent	absent	0.001318		1469	absent	absent	0.001261
1470	absent	absent	0.001218		1470	absent	absent	0.000912		1470	absent	absent	0.001229		1470	absent	absent	0.00134		1470	absent	absent	0.001318		1470	absent	absent	0.001261
1471	absent	absent	0.001218		1471	absent	absent	0.000912		1471	absent	absent	0.001229		1471	absent	absent	0.00134		1471	absent	absent	0.001318		1471	absent	absent	0.001261
1472	absent	absent	0.001218		1472	absent	absent	0.000912		1472	absent	absent	0.001229		1472	absent	absent	0.00134		1472	absent	absent	0.001318		1472	absent	absent	0.001261
1473	absent	absent	0.001218		1473	absent	absent	0.000912		1473	absent	absent	0.001229		1473	absent	absent	0.00134		1473	present	present	0.00123		1473	absent	absent	0.001261
1474	absent	absent	0.001218		1474	absent	absent	0.000912		1474	absent	absent	0.001229		1474	absent	absent	0.00134		1474	present	present	0.00123		1474	absent	absent	0.001261
1475	absent	absent	0.001218		1475	absent	absent	0.000912		1475	absent	absent	0.001229		1475	absent	absent	0.00134		1475	absent	present	0.00123		1475	absent	absent	0.001261
1476	present	present	0.001117		1476	absent	absent	0.000912		1476	absent	absent	0.001229		1476	absent	absent	0.00134		1476	absent	present	0.00123		1476	absent	absent	0.001261
1477	absent	present	0.001117		1477	absent	absent	0.000912		1477	absent	absent	0.001229		1477	absent	absent	0.00134		1477	present	present	0.00123		1477	absent	absent	0.001261
1478	absent	present	0.001117		1478	absent	absent	0.000912		1478	absent	absent	0.001229		1478	absent	absent	0.00134		1478	absent	present	0.00123		1478	absent	absent	0.001261
1479	absent	present	0.001117		1479	absent	absent	0.000912		1479	absent	absent	0.001229		1479	absent	absent	0.00134		1479	absent	present	0.00123		1479	absent	absent	0.001261
1480	present	present	0.001117		1480	absent	absent	0.000912		1480	absent	absent	0.001229		1480	absent	absent	0.00134		1480	present	absent	0.00123		1480	absent	absent	0.001261
1481	absent	present	0.001117		1481	absent	absent	0.000912		1481	absent	absent	0.001229		1481	absent	absent	0.00134		1481	present	absent	0.00123		1481	absent	absent	0.001261
1482	absent	present	0.001117		1482	absent	absent	0.000912		1482	absent	absent	0.001229		1482	absent	absent	0.00134		1482	present	absent	0.00123		1482	absent	absent	0.001261
1483	absent	present	0.001117		1483	absent	absent	0.000912		1483	absent	absent	0.001229		1483	absent	absent	0.00134		1483	present	absent	0.00123		1483	absent	absent	0.001261
1484	absent	present	0.001117		1484	absent	absent	0.000912		1484	absent	absent	0.001229		1484	absent	absent	0.00134		1484	present	absent	0.00123		1484	absent	absent	0.001261
1485	present	absent	0.001117		1485	absent	absent	0.000912		1485	absent	absent	0.001229		1485	absent	absent	0.00134		1485	present	absent	0.00123		1485	absent	absent	0.001261
1486	present	absent	0.001117		1486	absent	absent	0.000912		1486	absent	absent	0.001229		1486	absent	absent	0.00134		1486	present	absent	0.00123		1486	absent	absent	0.001261
1487	present	absent	0.001117		1487	absent	absent	0.000912		1487	absent	absent	0.001229		1487	absent	absent	0.00134		1487	present	absent	0.00123		1487	absent	absent	0.001261
1488	present	absent	0.001117		1488	absent	absent	0.000912		1488	absent	absent	0.001229		1488	absent	absent	0.00134		1488	present	absent	0.00123		1488	absent	absent	0.001261
1489	present	absent	0.001117		1489	absent	absent	0.000912		1489	absent	absent	0.001229		1489	absent	absent	0.00134		1489	present	absent	0.00123		1489	absent	absent	0.001261
1490	present	absent	0.001117		1490	absent	absent	0.000912		1490	absent	absent	0.001229		1490	absent	absent	0.00134		1490	present	absent	0.00123		1490	absent	absent	0.001261
1491	present	absent	0.001117		1491	absent	absent	0.000912		1491	absent	absent	0.001229		1491	absent	absent	0.00134		1491	present	absent	0.00123		1491	present	present	0.001156
1492	present	absent	0.001117		1492	absent	absent	0.000912		1492	absent	absent	0.001229		1492	absent	present	0.001251		1492	present	absent	0.00123		1492	present	present	0.001156
1493	present	absent	0.001117		1493	absent	absent	0.000912		1493	absent	absent	0.001229		1493	absent	present	0.001251		1493	present	absent	0.00123		1493	present	present	0.001156
1494	present	absent	0.001117		1494	absent	absent	0.000912		1494	absent	absent	0.001229		1494	present	present	0.001251		1494	present	absent	0.00123		1494	present	present	0.001156
1495	present	absent	0.001117		1495	absent	absent	0.000912		1495	absent	absent	0.001229		1495	present	present	0.001251		1495	absent	absent	0.00123		1495	absent	present	0.001156
1496	present	absent	0.001117		1496	absent	absent	0.000912		1496	absent	absent	0.001229		1496	present	present	0.001251		1496	absent	absent	0.00123		1496	absent	present	0.001156
1497	present	absent	0.001117		1497	absent	absent	0.000912		1497	absent	absent	0.001229		1497	present	absent	0.001251		1497	absent	absent	0.00123		1497	present	present	0.001156
1498	present	absent	0.001117		1498	absent	absent	0.000912		1498	absent	absent	0.001229		1498	present	absent	0.001251		1498	absent	absent	0.00123		1498	absent	present	0.001156
1499	present	absent	0.001117		1499	absent	absent	0.000912		1499	absent	absent	0.001229		1499	present	absent	0.001251		1499	absent	absent	0.00123		1499	present	present	0.001156
1500	present	absent	0.001117		1500	absent	absent	0.000912		1500	absent	absent	0.001229		1500	present	absent	0.001251		1500	absent	absent	0.00123		1500	present	absent	0.001156
1501	present	absent	0.001117		1501	absent	absent	0.000912		1501	absent	absent	0.001229		1501	present	absent	0.001251		1501	absent	absent	0.00123		1501	present	absent	0.001156
1502	present	absent	0.001117		1502	absent	absent	0.000912		1502	present	present	0.001135		1502	present	absent	0.001251		1502	absent	absent	0.00123		1502	present	absent	0.001156
1503	present	absent	0.001117		1503	absent	absent	0.000912		1503	present	absent	0.001135		1503	present	absent	0.001251		1503	absent	absent	0.00123		1503	present	absent	0.001156
1504	present	absent	0.001117		1504	absent	absent	0.000912		1504	present	absent	0.001135		1504	present	absent	0.001251		1504	absent	absent	0.00123		1504	present	absent	0.001156
1505	present	absent	0.001117		1505	absent	absent	0.000912		1505	present	absent	0.001135		1505	present	absent	0.001251		1505	absent	absent	0.00123		1505	present	absent	0.001156
1506	absent	absent	0.001117		1506	absent	absent	0.000912		1506	present	absent	0.001135		1506	present	absent	0.001251		1506	absent	absent	0.00123		1506	present	absent	0.001156
1507	absent	absent	0.001117		1507	absent	absent	0.000912		1507	present	absent	0.001135		1507	present	absent	0.001251		1507	absent	absent	0.00123		1507	present	absent	0.001156
1508	absent	absent	0.001117		1508	absent	absent	0.000912		1508	present	absent	0.001135		1508	present	absent	0.001251		1508	absent	absent	0.00123		1508	present	absent	0.001156
1509	absent	absent	0.001117		1509	absent	absent	0.000912		1509	present	absent	0.001135		1509	present	absent	0.001251		1509	absent	absent	0.00123		1509	present	absent	0.001156
1510	absent	absent	0.001117		1510	absent	absent	0.000912		1510	present	absent	0.001135		1510	present	absent	0.001251		1510	absent	absent	0.00123		1510	present	absent	0.001156
1511	absent	absent	0.001117		1511	absent	absent	0.000912		1511	present	absent	0.001135		1511	present	absent	0.001251		1511	absent	absent	0.00123		1511	present	absent	0.001156
1512	absent	absent	0.001117		1512	absent	absent	0.000912		1512	present	absent	0.001135		1512	present	absent	0.001251		1512	absent	absent	0.00123		1512	present	absent	0.001156
1513	absent	absent	0.001117		1513	absent	absent	0.000912		1513	present	absent	0.001135		1513	present	absent	0.001251		1513	absent	absent	0.00123		1513	present	absent	0.001156
1514	absent	absent	0.001117		1514	absent	absent	0.000912		1514	present	absent	0.001135		1514	present	absent	0.001251		1514	absent	absent	0.00123		1514	present	absent	0.001156
1515	absent	absent	0.001117		1515	absent	absent	0.000912		1515	present	absent	0.001135		1515	present	absent	0.001251		1515	absent	absent	0.00123		1515	present	absent	0.001156
1516	absent	absent	0.001117		1516	absent	absent	0.000912		1516	present	absent	0.001135		1516	absent	absent	0.001251		1516	absent	absent	0.00123		1516	present	absent	0.001156
1517	absent	absent	0.001117		1517	absent	absent	0.000912		1517	absent	absent	0.001135		1517	absent	absent	0.001251		1517	absent	absent	0.00123		1517	present	absent	0.001156
1518	absent	absent	0.001117		1518	absent	absent	0.000912		1518	absent	absent	0.001135		1518	absent	absent	0.001251		1518	absent	absent	0.00123		1518	present	absent	0.001156
1519	absent	absent	0.001117		1519	absent	absent	0.000912		1519	absent	absent	0.001135		1519	absent	absent	0.001251		1519	absent	absent	0.00123		1519	present	absent	0.001156
1520	absent	absent	0.001117		1520	absent	absent	0.000912		1520	absent	absent	0.001135		1520	absent	absent	0.001251		1520	absent	absent	0.00123		1520	present	absent	0.001156
1521	absent	absent	0.001117		1521	absent	absent	0.000912		1521	absent	absent	0.001135		1521	absent	absent	0.001251		1521	absent	absent	0.00123		1521	present	absent	0.001156
1522	absent	absent	0.001117		1522	absent	absent	0.000912		1522	absent	absent	0.001135		1522	absent	absent	0.001251		1522	absent	absent	0.00123		1522	present	absent	0.001156
1523	absent	absent	0.001117		1523	absent	absent	0.000912		1523	absent	absent	0.001135		1523	absent	absent	0.001251		1523	absent	absent	0.00123		1523	present	absent	0.001156
1524	absent	absent	0.001117		1524	absent	absent	0.000912		1524	absent	absent	0.001135		1524	absent	absent	0.001251		1524	absent	absent	0.00123		1524	present	absent	0.001156
1525	absent	absent	0.001117		1525	absent	absent	0.000912		1525	absent	absent	0.001135		1525	absent	absent	0.001251		1525	absent	absent	0.00123		1525	present	absent	0.001156
1526	absent	absent	0.001117		1526	absent	absent	0.000912		1526	absent	absent	0.001135		1526	absent	absent	0.001251		1526	absent	absent	0.00123		1526	present	absent	0.001156
1527	absent	absent	0.001117		1527	absent	absent	0.000912		1527	absent	absent	0.001135		1527	absent	absent	0.001251		1527	absent	absent	0.00123		1527	present	absent	0.001156
1528	absent	absent	0.001117		1528	absent	absent	0.000912		1528	absent	absent	0.001135		1528	absent	absent	0.001251		1528	absent	absent	0.00123		1528	present	absent	0.001156
1529	absent	absent	0.001117		1529	absent	absent	0.000912		1529	absent	absent	0.001135		1529	absent	absent	0.001251		1529	absent	absent	0.00123		1529	present	absent	0.001156
1530	absent	absent	0.001117		1530	absent	absent	0.000912		1530	absent	absent	0.001135		1530	absent	absent	0.001251		1530	absent	absent	0.00123		1530	present	absent	0.001156
1531	absent	absent	0.001117		1531	absent	absent	0.000912		1531	absent	absent	0.001135		1531	absent	absent	0.001251		1531	absent	absent	0.00123		1531	absent	absent	0.001156
1532	absent	absent	0.001117		1532	absent	absent	0.000912		1532	absent	absent	0.001135		1532	absent	absent	0.001251		1532	absent	absent	0.00123		1532	absent	absent	0.001156
1533	absent	absent	0.001117		1533	absent	absent	0.000912		1533	absent	absent	0.001135		1533	absent	absent	0.001251		1533	absent	absent	0.00123		1533	absent	absent	0.001156
1534	absent	absent	0.001117		1534	absent	absent	0.000912		1534	absent	absent	0.001135		1534	absent	absent	0.001251		1534	absent	absent	0.00123		1534	absent	absent	0.001156
1535	absent	absent	0.001117		1535	absent	absent	0.000912		1535	absent	absent	0.001135		1535	absent	absent	0.001251		1535	absent	absent	0.00123		1535	absent	absent	0.001156
1536	absent	absent	0.001117		1536	absent	absent	0.000912		1536	absent	absent	0.001135		1536	absent	absent	0.001251		1536	absent	absent	0.00123		1536	absent	absent	0.001156
1537	absent	absent	0.001117		1537	absent	absent	0.000912		1537	absent	absent	0.001135		1537	absent	absent	0.001251		1537	absent	absent	0.00123		1537	absent	absent	0.001156
1538	absent	absent	0.001117		1538	absent	absent	0.000912		1538	absent	absent	0.001135		1538	absent	absent	0.001251		1538	absent	absent	0.00123		1538	absent	absent	0.001156
1539	absent	absent	0.001117		1539	absent	absent	0.000912		1539	absent	absent	0.001135		1539	absent	absent	0.001251		1539	absent	absent	0.00123		1539	absent	absent	0.001156
1540	absent	absent	0.001117		1540	absent	absent	0.000912		1540	absent	absent	0.001135		1540	absent	absent	0.001251		1540	absent	absent	0.00123		1540	absent	absent	0.001156
1541	absent	absent	0.001117		1541	absent	absent	0.000912		1541	absent	absent	0.001135		1541	absent	absent	0.001251		1541	absent	absent	0.00123		1541	absent	absent	0.001156
1542	absent	absent	0.001117		1542	absent	absent	0.000912		1542	absent	absent	0.001135		1542	absent	absent	0.001251		1542	absent	absent	0.00123		1542	absent	absent	0.001156
1543	absent	absent	0.001117		1543	absent	absent	0.000912		1543	absent	absent	0.001135		1543	absent	absent	0.001251		1543	absent	absent	0.00123		1543	absent	absent	0.001156
1544	absent	absent	0.001117		1544	absent	absent	0.000912		1544	absent	absent	0.001135		1544	absent	absent	0.001251		1544	absent	absent	0.00123		1544	absent	absent	0.001156
1545	absent	absent	0.001117		1545	absent	absent	0.000912		1545	absent	absent	0.001135		1545	absent	absent	0.001251		1545	absent	absent	0.00123		1545	absent	absent	0.001156
1546	absent	absent	0.001117		1546	absent	absent	0.000912		1546	absent	absent	0.001135		1546	absent	absent	0.001251		1546	absent	absent	0.00123		1546	absent	absent	0.001156
1547	absent	absent	0.001117		1547	absent	absent	0.000912		1547	absent	absent	0.001135		1547	absent	absent	0.001251		1547	absent	absent	0.00123		1547	absent	absent	0.001156
1548	absent	absent	0.001117		1548	absent	absent	0.000912		1548	absent	absent	0.001135		1548	absent	absent	0.001251		1548	absent	absent	0.00123		1548	absent	absent	0.001156
1549	absent	absent	0.001117		1549	absent	absent	0.000912		1549	absent	absent	0.001135		1549	absent	absent	0.001251		1549	absent	absent	0.00123		1549	absent	absent	0.001156
1550	absent	absent	0.001117		1550	absent	absent	0.000912		1550	absent	absent	0.001135		1550	absent	absent	0.001251		1550	absent	absent	0.00123		1550	absent	absent	0.001156
1551	absent	absent	0.001117		1551	absent	absent	0.000912		1551	absent	absent	0.001135		1551	absent	absent	0.001251		1551	absent	absent	0.00123		1551	absent	absent	0.001156
1552	absent	absent	0.001117		1552	absent	absent	0.000912		1552	absent	absent	0.001135		1552	absent	absent	0.001251		1552	absent	absent	0.00123		1552	absent	absent	0.001156
1553	absent	absent	0.001117		1553	absent	absent	0.000912		1553	absent	absent	0.001135		1553	absent	absent	0.001251		1553	absent	absent	0.00123		1553	absent	absent	0.001156
1554	absent	absent	0.001117		1554	absent	absent	0.000912		1554	absent	absent	0.001135		1554	absent	absent	0.001251		1554	absent	absent	0.00123		1554	absent	absent	0.001156
1555	absent	absent	0.001117		1555	absent	absent	0.000912		1555	absent	absent	0.001135		1555	absent	absent	0.001251		1555	absent	absent	0.00123		1555	absent	absent	0.001156
1556	absent	absent	0.001117		1556	absent	absent	0.000912		1556	absent	absent	0.001135		1556	absent	absent	0.001251		1556	absent	absent	0.00123		1556	absent	absent	0.001156
1557	absent	absent	0.001117		1557	absent	absent	0.000912		1557	absent	absent	0.001135		1557	absent	absent	0.001251		1557	absent	absent	0.00123		1557	absent	absent	0.001156
1558	absent	absent	0.001117		1558	absent	absent	0.000912		1558	absent	absent	0.001135		1558	absent	absent	0.001251		1558	absent	absent	0.00123		1558	absent	absent	0.001156
1559	absent	absent	0.001117		1559	absent	absent	0.000912		1559	absent	absent	0.001135		1559	absent	absent	0.001251		1559	absent	absent	0.00123		1559	absent	absent	0.001156
1560	absent	absent	0.001117		1560	absent	absent	0.000912		1560	absent	absent	0.001135		1560	absent	absent	0.001251		1560	absent	absent	0.00123		1560	absent	absent	0.001156
1561	absent	absent	0.001117		1561	present	present	0.00076		1561	absent	absent	0.001135		1561	absent	absent	0.001251		1561	absent	absent	0.00123		1561	absent	absent	0.001156
1562	absent	absent	0.001117		1562	absent	present	0.00076		1562	absent	absent	0.001135		1562	absent	absent	0.001251		1562	absent	absent	0.00123		1562	absent	absent	0.001156
1563	absent	absent	0.001117		1563	present	present	0.00076		1563	absent	absent	0.001135		1563	absent	absent	0.001251		1563	absent	absent	0.00123		1563	absent	absent	0.001156
1564	absent	absent	0.001117		1564	absent	present	0.00076		1564	absent	absent	0.001135		1564	present	present	0.001162		1564	absent	absent	0.00123		1564	absent	absent	0.001156
1565	absent	absent	0.001117		1565	present	present	0.00076		1565	absent	absent	0.001135		1565	absent	present	0.001162		1565	absent	absent	0.00123		1565	absent	absent	0.001156
1566	absent	absent	0.001117		1566	present	present	0.00076		1566	absent	absent	0.001135		1566	present	present	0.001162		1566	absent	absent	0.00123		1566	absent	absent	0.001156
1567	absent	absent	0.001117		1567	absent	present	0.00076		1567	absent	absent	0.001135		1567	present	present	0.001162		1567	absent	absent	0.00123		1567	absent	absent	0.001156
1568	absent	absent	0.001117		1568	absent	present	0.00076		1568	absent	absent	0.001135		1568	absent	present	0.001162		1568	absent	absent	0.00123		1568	absent	absent	0.001156
1569	absent	absent	0.001117		1569	absent	present	0.00076		1569	absent	absent	0.001135		1569	absent	present	0.001162		1569	absent	absent	0.00123		1569	absent	absent	0.001156
1570	absent	absent	0.001117		1570	present	absent	0.00076		1570	absent	absent	0.001135		1570	present	present	0.001162		1570	absent	absent	0.00123		1570	absent	absent	0.001156
1571	absent	absent	0.001117		1571	present	absent	0.00076		1571	absent	absent	0.001135		1571	present	present	0.001162		1571	absent	absent	0.00123		1571	absent	absent	0.001156
1572	absent	absent	0.001117		1572	present	absent	0.00076		1572	absent	absent	0.001135		1572	present	absent	0.001162		1572	absent	absent	0.00123		1572	absent	absent	0.001156
1573	absent	absent	0.001117		1573	present	absent	0.00076		1573	absent	absent	0.001135		1573	present	absent	0.001162		1573	absent	absent	0.00123		1573	absent	absent	0.001156
1574	absent	absent	0.001117		1574	present	absent	0.00076		1574	absent	absent	0.001135		1574	present	absent	0.001162		1574	absent	absent	0.00123		1574	absent	absent	0.001156
1575	absent	absent	0.001117		1575	present	absent	0.00076		1575	absent	absent	0.001135		1575	present	absent	0.001162		1575	absent	absent	0.00123		1575	absent	absent	0.001156
1576	absent	absent	0.001117		1576	present	absent	0.00076		1576	absent	absent	0.001135		1576	present	absent	0.001162		1576	absent	absent	0.00123		1576	absent	absent	0.001156
1577	absent	absent	0.001117		1577	present	absent	0.00076		1577	absent	absent	0.001135		1577	present	absent	0.001162		1577	present	present	0.001142		1577	absent	absent	0.001156
1578	absent	absent	0.001117		1578	present	absent	0.00076		1578	absent	absent	0.001135		1578	present	absent	0.001162		1578	present	present	0.001142		1578	absent	absent	0.001156
1579	absent	absent	0.001117		1579	present	absent	0.00076		1579	absent	absent	0.001135		1579	present	absent	0.001162		1579	present	present	0.001142		1579	absent	absent	0.001156
1580	absent	absent	0.001117		1580	present	absent	0.00076		1580	absent	absent	0.001135		1580	present	absent	0.001162		1580	present	absent	0.001142		1580	absent	absent	0.001156
1581	absent	absent	0.001117		1581	present	absent	0.00076		1581	absent	absent	0.001135		1581	present	absent	0.001162		1581	present	absent	0.001142		1581	absent	absent	0.001156
1582	absent	absent	0.001117		1582	present	absent	0.00076		1582	absent	absent	0.001135		1582	present	absent	0.001162		1582	present	absent	0.001142		1582	absent	absent	0.001156
1583	absent	absent	0.001117		1583	present	absent	0.00076		1583	absent	absent	0.001135		1583	present	absent	0.001162		1583	present	absent	0.001142		1583	absent	absent	0.001156
1584	absent	absent	0.001117		1584	present	absent	0.00076		1584	absent	absent	0.001135		1584	present	absent	0.001162		1584	present	absent	0.001142		1584	absent	absent	0.001156
1585	absent	absent	0.001117		1585	present	absent	0.00076		1585	absent	absent	0.001135		1585	present	absent	0.001162		1585	present	absent	0.001142		1585	absent	absent	0.001156
1586	absent	absent	0.001117		1586	present	absent	0.00076		1586	absent	absent	0.001135		1586	present	absent	0.001162		1586	present	absent	0.001142		1586	absent	absent	0.001156
1587	absent	absent	0.001117		1587	present	absent	0.00076		1587	absent	absent	0.001135		1587	present	absent	0.001162		1587	present	absent	0.001142		1587	absent	absent	0.001156
1588	absent	absent	0.001117		1588	present	absent	0.00076		1588	absent	absent	0.001135		1588	present	absent	0.001162		1588	present	absent	0.001142		1588	absent	absent	0.001156
1589	absent	absent	0.001117		1589	present	absent	0.00076		1589	absent	absent	0.001135		1589	present	absent	0.001162		1589	present	absent	0.001142		1589	absent	absent	0.001156
1590	absent	absent	0.001117		1590	present	absent	0.00076		1590	absent	absent	0.001135		1590	absent	absent	0.001162		1590	present	absent	0.001142		1590	absent	absent	0.001156
1591	absent	absent	0.001117		1591	present	absent	0.00076		1591	present	present	0.00104		1591	absent	absent	0.001162		1591	present	absent	0.001142		1591	absent	absent	0.001156
1592	absent	absent	0.001117		1592	present	absent	0.00076		1592	present	present	0.00104		1592	absent	absent	0.001162		1592	present	absent	0.001142		1592	absent	absent	0.001156
1593	absent	absent	0.001117		1593	present	absent	0.00076		1593	present	present	0.00104		1593	absent	absent	0.001162		1593	present	absent	0.001142		1593	absent	absent	0.001156
1594	absent	absent	0.001117		1594	present	absent	0.00076		1594	present	present	0.00104		1594	absent	absent	0.001162		1594	present	absent	0.001142		1594	absent	absent	0.001156
1595	absent	absent	0.001117		1595	present	absent	0.00076		1595	absent	present	0.00104		1595	absent	absent	0.001162		1595	present	absent	0.001142		1595	absent	absent	0.001156
1596	absent	absent	0.001117		1596	present	absent	0.00076		1596	absent	present	0.00104		1596	absent	absent	0.001162		1596	present	absent	0.001142		1596	absent	absent	0.001156
1597	absent	absent	0.001117		1597	present	absent	0.00076		1597	absent	present	0.00104		1597	absent	absent	0.001162		1597	present	absent	0.001142		1597	absent	absent	0.001156
1598	absent	absent	0.001117		1598	present	absent	0.00076		1598	absent	present	0.00104		1598	absent	absent	0.001162		1598	present	absent	0.001142		1598	absent	absent	0.001156
1599	absent	absent	0.001117		1599	present	absent	0.00076		1599	absent	present	0.00104		1599	absent	absent	0.001162		1599	absent	absent	0.001142		1599	absent	absent	0.001156
1600	absent	absent	0.001117		1600	present	absent	0.00076		1600	absent	present	0.00104		1600	absent	absent	0.001162		1600	absent	absent	0.001142		1600	absent	absent	0.001156
1601	absent	absent	0.001117		1601	present	absent	0.00076		1601	present	absent	0.00104		1601	absent	absent	0.001162		1601	absent	absent	0.001142		1601	absent	absent	0.001156
1602	absent	absent	0.001117		1602	present	absent	0.00076		1602	present	absent	0.00104		1602	absent	absent	0.001162		1602	absent	absent	0.001142		1602	absent	absent	0.001156
1603	absent	absent	0.001117		1603	present	absent	0.00076		1603	present	absent	0.00104		1603	absent	absent	0.001162		1603	absent	absent	0.001142		1603	absent	absent	0.001156
1604	present	present	0.001015		1604	present	absent	0.00076		1604	present	absent	0.00104		1604	absent	absent	0.001162		1604	absent	absent	0.001142		1604	absent	absent	0.001156
1605	present	present	0.001015		1605	present	absent	0.00076		1605	present	absent	0.00104		1605	absent	absent	0.001162		1605	absent	absent	0.001142		1605	present	present	0.001051
1606	absent	present	0.001015		1606	present	absent	0.00076		1606	present	absent	0.00104		1606	absent	absent	0.001162		1606	absent	absent	0.001142		1606	present	present	0.001051
1607	absent	present	0.001015		1607	present	absent	0.00076		1607	present	absent	0.00104		1607	absent	absent	0.001162		1607	absent	absent	0.001142		1607	present	present	0.001051
1608	present	present	0.001015		1608	present	absent	0.00076		1608	present	absent	0.00104		1608	absent	absent	0.001162		1608	absent	absent	0.001142		1608	present	present	0.001051
1609	absent	present	0.001015		1609	present	absent	0.00076		1609	present	absent	0.00104		1609	absent	absent	0.001162		1609	absent	absent	0.001142		1609	present	present	0.001051
1610	absent	present	0.001015		1610	present	absent	0.00076		1610	present	absent	0.00104		1610	absent	absent	0.001162		1610	absent	absent	0.001142		1610	present	present	0.001051
1611	absent	present	0.001015		1611	present	absent	0.00076		1611	present	absent	0.00104		1611	absent	absent	0.001162		1611	absent	absent	0.001142		1611	present	present	0.001051
1612	absent	present	0.001015		1612	present	absent	0.00076		1612	present	absent	0.00104		1612	absent	absent	0.001162		1612	absent	absent	0.001142		1612	absent	present	0.001051
1613	present	absent	0.001015		1613	present	absent	0.00076		1613	present	absent	0.00104		1613	absent	absent	0.001162		1613	absent	absent	0.001142		1613	absent	present	0.001051
1614	present	absent	0.001015		1614	present	absent	0.00076		1614	present	absent	0.00104		1614	absent	absent	0.001162		1614	absent	absent	0.001142		1614	absent	present	0.001051
1615	present	absent	0.001015		1615	present	absent	0.00076		1615	present	absent	0.00104		1615	absent	absent	0.001162		1615	absent	absent	0.001142		1615	absent	present	0.001051
1616	present	absent	0.001015		1616	present	absent	0.00076		1616	present	absent	0.00104		1616	absent	absent	0.001162		1616	absent	absent	0.001142		1616	present	absent	0.001051
1617	present	absent	0.001015		1617	present	absent	0.00076		1617	present	absent	0.00104		1617	absent	absent	0.001162		1617	absent	absent	0.001142		1617	present	absent	0.001051
1618	present	absent	0.001015		1618	present	absent	0.00076		1618	present	absent	0.00104		1618	absent	absent	0.001162		1618	absent	absent	0.001142		1618	present	absent	0.001051
1619	present	absent	0.001015		1619	present	absent	0.00076		1619	present	absent	0.00104		1619	absent	absent	0.001162		1619	absent	absent	0.001142		1619	present	absent	0.001051
1620	present	absent	0.001015		1620	present	absent	0.00076		1620	present	absent	0.00104		1620	absent	absent	0.001162		1620	absent	absent	0.001142		1620	present	absent	0.001051
1621	present	absent	0.001015		1621	absent	absent	0.00076		1621	present	absent	0.00104		1621	absent	absent	0.001162		1621	absent	absent	0.001142		1621	present	absent	0.001051
1622	present	absent	0.001015		1622	absent	absent	0.00076		1622	present	absent	0.00104		1622	absent	absent	0.001162		1622	absent	absent	0.001142		1622	present	absent	0.001051
1623	present	absent	0.001015		1623	absent	absent	0.00076		1623	present	absent	0.00104		1623	absent	absent	0.001162		1623	absent	absent	0.001142		1623	present	absent	0.001051
1624	present	absent	0.001015		1624	absent	absent	0.00076		1624	present	absent	0.00104		1624	absent	absent	0.001162		1624	absent	absent	0.001142		1624	present	absent	0.001051
1625	present	absent	0.001015		1625	absent	absent	0.00076		1625	present	absent	0.00104		1625	absent	absent	0.001162		1625	absent	absent	0.001142		1625	present	absent	0.001051
1626	present	absent	0.001015		1626	absent	absent	0.00076		1626	present	absent	0.00104		1626	absent	absent	0.001162		1626	absent	absent	0.001142		1626	present	absent	0.001051
1627	present	absent	0.001015		1627	absent	absent	0.00076		1627	present	absent	0.00104		1627	absent	absent	0.001162		1627	absent	absent	0.001142		1627	present	absent	0.001051
1628	present	absent	0.001015		1628	absent	absent	0.00076		1628	present	absent	0.00104		1628	absent	absent	0.001162		1628	absent	absent	0.001142		1628	present	absent	0.001051
1629	present	absent	0.001015		1629	absent	absent	0.00076		1629	absent	absent	0.00104		1629	absent	absent	0.001162		1629	absent	absent	0.001142		1629	present	absent	0.001051
1630	present	absent	0.001015		1630	absent	absent	0.00076		1630	absent	absent	0.00104		1630	absent	absent	0.001162		1630	absent	absent	0.001142		1630	present	absent	0.001051
1631	present	absent	0.001015		1631	absent	absent	0.00076		1631	absent	absent	0.00104		1631	absent	absent	0.001162		1631	absent	absent	0.001142		1631	present	absent	0.001051
1632	present	absent	0.001015		1632	absent	absent	0.00076		1632	absent	absent	0.00104		1632	absent	absent	0.001162		1632	absent	absent	0.001142		1632	present	absent	0.001051
1633	present	absent	0.001015		1633	absent	absent	0.00076		1633	absent	absent	0.00104		1633	absent	absent	0.001162		1633	absent	absent	0.001142		1633	present	absent	0.001051
1634	present	absent	0.001015		1634	absent	absent	0.00076		1634	absent	absent	0.00104		1634	absent	absent	0.001162		1634	absent	absent	0.001142		1634	present	absent	0.001051
1635	present	absent	0.001015		1635	absent	absent	0.00076		1635	absent	absent	0.00104		1635	absent	absent	0.001162		1635	absent	absent	0.001142		1635	present	absent	0.001051
1636	present	absent	0.001015		1636	absent	absent	0.00076		1636	absent	absent	0.00104		1636	absent	absent	0.001162		1636	absent	absent	0.001142		1636	present	absent	0.001051
1637	present	absent	0.001015		1637	absent	absent	0.00076		1637	absent	absent	0.00104		1637	absent	absent	0.001162		1637	absent	absent	0.001142		1637	present	absent	0.001051
1638	present	absent	0.001015		1638	absent	absent	0.00076		1638	absent	absent	0.00104		1638	present	present	0.001072		1638	absent	absent	0.001142		1638	present	absent	0.001051
1639	present	absent	0.001015		1639	absent	absent	0.00076		1639	absent	absent	0.00104		1639	present	present	0.001072		1639	absent	absent	0.001142		1639	present	absent	0.001051
1640	present	absent	0.001015		1640	absent	absent	0.00076		1640	absent	absent	0.00104		1640	present	present	0.001072		1640	absent	absent	0.001142		1640	present	absent	0.001051
1641	absent	absent	0.001015		1641	absent	absent	0.00076		1641	absent	absent	0.00104		1641	absent	present	0.001072		1641	absent	absent	0.001142		1641	present	absent	0.001051
1642	absent	absent	0.001015		1642	absent	absent	0.00076		1642	absent	absent	0.00104		1642	present	present	0.001072		1642	absent	absent	0.001142		1642	present	absent	0.001051
1643	absent	absent	0.001015		1643	absent	absent	0.00076		1643	absent	absent	0.00104		1643	absent	present	0.001072		1643	absent	absent	0.001142		1643	present	absent	0.001051
1644	absent	absent	0.001015		1644	absent	absent	0.00076		1644	absent	absent	0.00104		1644	present	present	0.001072		1644	absent	absent	0.001142		1644	present	absent	0.001051
1645	absent	absent	0.001015		1645	absent	absent	0.00076		1645	absent	absent	0.00104		1645	present	absent	0.001072		1645	absent	absent	0.001142		1645	present	absent	0.001051
1646	absent	absent	0.001015		1646	absent	absent	0.00076		1646	absent	absent	0.00104		1646	present	absent	0.001072		1646	absent	absent	0.001142		1646	present	absent	0.001051
1647	absent	absent	0.001015		1647	absent	absent	0.00076		1647	absent	absent	0.00104		1647	present	absent	0.001072		1647	absent	absent	0.001142		1647	present	absent	0.001051
1648	absent	absent	0.001015		1648	absent	absent	0.00076		1648	absent	absent	0.00104		1648	present	absent	0.001072		1648	absent	absent	0.001142		1648	present	absent	0.001051
1649	absent	absent	0.001015		1649	absent	absent	0.00076		1649	absent	absent	0.00104		1649	present	absent	0.001072		1649	absent	absent	0.001142		1649	present	absent	0.001051
1650	absent	absent	0.001015		1650	absent	absent	0.00076		1650	absent	absent	0.00104		1650	present	absent	0.001072		1650	absent	absent	0.001142		1650	present	absent	0.001051
1651	absent	absent	0.001015		1651	absent	absent	0.00076		1651	absent	absent	0.00104		1651	present	absent	0.001072		1651	absent	absent	0.001142		1651	present	absent	0.001051
1652	absent	absent	0.001015		1652	absent	absent	0.00076		1652	absent	absent	0.00104		1652	present	absent	0.001072		1652	absent	absent	0.001142		1652	present	absent	0.001051
1653	absent	absent	0.001015		1653	absent	absent	0.00076		1653	absent	absent	0.00104		1653	present	absent	0.001072		1653	absent	absent	0.001142		1653	present	absent	0.001051
1654	absent	absent	0.001015		1654	absent	absent	0.00076		1654	absent	absent	0.00104		1654	present	absent	0.001072		1654	absent	absent	0.001142		1654	present	absent	0.001051
1655	absent	absent	0.001015		1655	absent	absent	0.00076		1655	absent	absent	0.00104		1655	present	absent	0.001072		1655	absent	absent	0.001142		1655	present	absent	0.001051
1656	absent	absent	0.001015		1656	absent	absent	0.00076		1656	absent	absent	0.00104		1656	present	absent	0.001072		1656	absent	absent	0.001142		1656	present	absent	0.001051
1657	absent	absent	0.001015		1657	absent	absent	0.00076		1657	absent	absent	0.00104		1657	present	absent	0.001072		1657	absent	absent	0.001142		1657	present	absent	0.001051
1658	absent	absent	0.001015		1658	absent	absent	0.00076		1658	absent	absent	0.00104		1658	present	absent	0.001072		1658	absent	absent	0.001142		1658	present	absent	0.001051
1659	absent	absent	0.001015		1659	absent	absent	0.00076		1659	absent	absent	0.00104		1659	present	absent	0.001072		1659	absent	absent	0.001142		1659	present	absent	0.001051
1660	absent	absent	0.001015		1660	absent	absent	0.00076		1660	absent	absent	0.00104		1660	present	absent	0.001072		1660	absent	absent	0.001142		1660	present	absent	0.001051
1661	absent	absent	0.001015		1661	absent	absent	0.00076		1661	absent	absent	0.00104		1661	present	absent	0.001072		1661	absent	absent	0.001142		1661	present	absent	0.001051
1662	absent	absent	0.001015		1662	absent	absent	0.00076		1662	absent	absent	0.00104		1662	present	absent	0.001072		1662	absent	absent	0.001142		1662	absent	absent	0.001051
1663	absent	absent	0.001015		1663	absent	absent	0.00076		1663	absent	absent	0.00104		1663	present	absent	0.001072		1663	absent	absent	0.001142		1663	absent	absent	0.001051
1664	absent	absent	0.001015		1664	absent	absent	0.00076		1664	absent	absent	0.00104		1664	present	absent	0.001072		1664	absent	absent	0.001142		1664	absent	absent	0.001051
1665	absent	absent	0.001015		1665	absent	absent	0.00076		1665	absent	absent	0.00104		1665	present	absent	0.001072		1665	absent	absent	0.001142		1665	absent	absent	0.001051
1666	absent	absent	0.001015		1666	absent	absent	0.00076		1666	absent	absent	0.00104		1666	present	absent	0.001072		1666	absent	absent	0.001142		1666	absent	absent	0.001051
1667	absent	absent	0.001015		1667	absent	absent	0.00076		1667	absent	absent	0.00104		1667	present	absent	0.001072		1667	absent	absent	0.001142		1667	absent	absent	0.001051
1668	absent	absent	0.001015		1668	absent	absent	0.00076		1668	absent	absent	0.00104		1668	present	absent	0.001072		1668	absent	absent	0.001142		1668	absent	absent	0.001051
1669	absent	absent	0.001015		1669	absent	absent	0.00076		1669	absent	absent	0.00104		1669	present	absent	0.001072		1669	absent	absent	0.001142		1669	absent	absent	0.001051
1670	absent	absent	0.001015		1670	absent	absent	0.00076		1670	absent	absent	0.00104		1670	present	absent	0.001072		1670	absent	absent	0.001142		1670	absent	absent	0.001051
1671	absent	absent	0.001015		1671	absent	absent	0.00076		1671	absent	absent	0.00104		1671	present	absent	0.001072		1671	absent	absent	0.001142		1671	absent	absent	0.001051
1672	absent	absent	0.001015		1672	absent	absent	0.00076		1672	absent	absent	0.00104		1672	present	absent	0.001072		1672	absent	absent	0.001142		1672	absent	absent	0.001051
1673	absent	absent	0.001015		1673	absent	absent	0.00076		1673	absent	absent	0.00104		1673	present	absent	0.001072		1673	absent	absent	0.001142		1673	absent	absent	0.001051
1674	absent	absent	0.001015		1674	absent	absent	0.00076		1674	absent	absent	0.00104		1674	present	absent	0.001072		1674	absent	absent	0.001142		1674	absent	absent	0.001051
1675	absent	absent	0.001015		1675	absent	absent	0.00076		1675	absent	absent	0.00104		1675	absent	absent	0.001072		1675	absent	absent	0.001142		1675	absent	absent	0.001051
1676	absent	absent	0.001015		1676	absent	absent	0.00076		1676	absent	absent	0.00104		1676	absent	absent	0.001072		1676	absent	absent	0.001142		1676	absent	absent	0.001051
1677	absent	absent	0.001015		1677	absent	absent	0.00076		1677	absent	absent	0.00104		1677	absent	absent	0.001072		1677	absent	absent	0.001142		1677	absent	absent	0.001051
1678	absent	absent	0.001015		1678	absent	absent	0.00076		1678	absent	absent	0.00104		1678	absent	absent	0.001072		1678	absent	absent	0.001142		1678	absent	absent	0.001051
1679	absent	absent	0.001015		1679	absent	absent	0.00076		1679	absent	absent	0.00104		1679	absent	absent	0.001072		1679	absent	absent	0.001142		1679	absent	absent	0.001051
1680	absent	absent	0.001015		1680	absent	absent	0.00076		1680	absent	absent	0.00104		1680	absent	absent	0.001072		1680	absent	absent	0.001142		1680	absent	absent	0.001051
1681	absent	absent	0.001015		1681	absent	absent	0.00076		1681	absent	absent	0.00104		1681	absent	absent	0.001072		1681	absent	absent	0.001142		1681	absent	absent	0.001051
1682	absent	absent	0.001015		1682	absent	absent	0.00076		1682	absent	absent	0.00104		1682	absent	absent	0.001072		1682	absent	absent	0.001142		1682	absent	absent	0.001051
1683	absent	absent	0.001015		1683	absent	absent	0.00076		1683	absent	absent	0.00104		1683	absent	absent	0.001072		1683	absent	absent	0.001142		1683	absent	absent	0.001051
1684	absent	absent	0.001015		1684	absent	absent	0.00076		1684	absent	absent	0.00104		1684	absent	absent	0.001072		1684	absent	absent	0.001142		1684	absent	absent	0.001051
1685	absent	absent	0.001015		1685	absent	absent	0.00076		1685	absent	absent	0.00104		1685	absent	absent	0.001072		1685	absent	absent	0.001142		1685	absent	absent	0.001051
1686	absent	absent	0.001015		1686	absent	absent	0.00076		1686	absent	absent	0.00104		1686	absent	absent	0.001072		1686	absent	absent	0.001142		1686	absent	absent	0.001051
1687	absent	absent	0.001015		1687	absent	absent	0.00076		1687	absent	absent	0.00104		1687	absent	absent	0.001072		1687	absent	absent	0.001142		1687	absent	absent	0.001051
1688	absent	absent	0.001015		1688	absent	absent	0.00076		1688	absent	absent	0.00104		1688	absent	absent	0.001072		1688	present	present	0.001054		1688	absent	absent	0.001051
1689	absent	absent	0.001015		1689	absent	absent	0.00076		1689	absent	absent	0.00104		1689	absent	absent	0.001072		1689	present	present	0.001054		1689	absent	absent	0.001051
1690	absent	absent	0.001015		1690	absent	absent	0.00076		1690	absent	absent	0.00104		1690	absent	absent	0.001072		1690	present	present	0.001054		1690	absent	absent	0.001051
1691	absent	absent	0.001015		1691	absent	absent	0.00076		1691	absent	absent	0.00104		1691	absent	absent	0.001072		1691	present	present	0.001054		1691	absent	absent	0.001051
1692	absent	absent	0.001015		1692	absent	absent	0.00076		1692	absent	absent	0.00104		1692	absent	absent	0.001072		1692	absent	present	0.001054		1692	absent	absent	0.001051
1693	absent	absent	0.001015		1693	absent	absent	0.00076		1693	absent	absent	0.00104		1693	absent	absent	0.001072		1693	absent	present	0.001054		1693	absent	absent	0.001051
1694	absent	absent	0.001015		1694	absent	absent	0.00076		1694	absent	absent	0.00104		1694	absent	absent	0.001072		1694	absent	present	0.001054		1694	absent	absent	0.001051
1695	absent	absent	0.001015		1695	absent	absent	0.00076		1695	absent	absent	0.00104		1695	absent	absent	0.001072		1695	absent	present	0.001054		1695	absent	absent	0.001051
1696	absent	absent	0.001015		1696	absent	absent	0.00076		1696	absent	absent	0.00104		1696	absent	absent	0.001072		1696	present	absent	0.001054		1696	absent	absent	0.001051
1697	absent	absent	0.001015		1697	absent	absent	0.00076		1697	absent	absent	0.00104		1697	absent	absent	0.001072		1697	present	absent	0.001054		1697	absent	absent	0.001051
1698	absent	absent	0.001015		1698	absent	absent	0.00076		1698	absent	absent	0.00104		1698	absent	absent	0.001072		1698	present	absent	0.001054		1698	absent	absent	0.001051
1699	absent	absent	0.001015		1699	absent	absent	0.00076		1699	absent	absent	0.00104		1699	absent	absent	0.001072		1699	present	absent	0.001054		1699	absent	absent	0.001051
1700	absent	absent	0.001015		1700	absent	absent	0.00076		1700	absent	absent	0.00104		1700	absent	absent	0.001072		1700	present	absent	0.001054		1700	absent	absent	0.001051
1701	absent	absent	0.001015		1701	absent	absent	0.00076		1701	absent	absent	0.00104		1701	absent	absent	0.001072		1701	present	absent	0.001054		1701	absent	absent	0.001051
1702	absent	absent	0.001015		1702	absent	absent	0.00076		1702	absent	absent	0.00104		1702	absent	absent	0.001072		1702	present	absent	0.001054		1702	absent	absent	0.001051
1703	absent	absent	0.001015		1703	absent	absent	0.00076		1703	absent	absent	0.00104		1703	absent	absent	0.001072		1703	present	absent	0.001054		1703	absent	absent	0.001051
1704	absent	absent	0.001015		1704	absent	absent	0.00076		1704	absent	absent	0.00104		1704	absent	absent	0.001072		1704	present	absent	0.001054		1704	absent	absent	0.001051
1705	absent	absent	0.001015		1705	absent	absent	0.00076		1705	absent	absent	0.00104		1705	absent	absent	0.001072		1705	present	absent	0.001054		1705	absent	absent	0.001051
1706	absent	absent	0.001015		1706	absent	absent	0.00076		1706	absent	absent	0.00104		1706	absent	absent	0.001072		1706	present	absent	0.001054		1706	absent	absent	0.001051
1707	absent	absent	0.001015		1707	absent	absent	0.00076		1707	absent	absent	0.00104		1707	absent	absent	0.001072		1707	present	absent	0.001054		1707	absent	absent	0.001051
1708	absent	absent	0.001015		1708	absent	absent	0.00076		1708	absent	absent	0.00104		1708	absent	absent	0.001072		1708	present	absent	0.001054		1708	absent	absent	0.001051
1709	absent	absent	0.001015		1709	absent	absent	0.00076		1709	absent	absent	0.00104		1709	absent	absent	0.001072		1709	present	absent	0.001054		1709	absent	absent	0.001051
1710	absent	absent	0.001015		1710	absent	absent	0.00076		1710	absent	absent	0.00104		1710	absent	absent	0.001072		1710	present	absent	0.001054		1710	absent	absent	0.001051
1711	absent	absent	0.001015		1711	absent	absent	0.00076		1711	absent	absent	0.00104		1711	absent	absent	0.001072		1711	present	absent	0.001054		1711	absent	absent	0.001051
1712	absent	absent	0.001015		1712	absent	absent	0.00076		1712	absent	absent	0.00104		1712	absent	absent	0.001072		1712	present	absent	0.001054		1712	absent	absent	0.001051
1713	absent	absent	0.001015		1713	absent	absent	0.00076		1713	absent	absent	0.00104		1713	absent	absent	0.001072		1713	present	absent	0.001054		1713	absent	absent	0.001051
1714	absent	absent	0.001015		1714	absent	absent	0.00076		1714	absent	absent	0.00104		1714	absent	absent	0.001072		1714	present	absent	0.001054		1714	absent	absent	0.001051
1715	absent	absent	0.001015		1715	absent	absent	0.00076		1715	absent	absent	0.00104		1715	absent	absent	0.001072		1715	present	absent	0.001054		1715	absent	absent	0.001051
1716	absent	absent	0.001015		1716	absent	absent	0.00076		1716	absent	present	0.000946		1716	absent	absent	0.001072		1716	present	absent	0.001054		1716	absent	absent	0.001051
1717	absent	absent	0.001015		1717	absent	absent	0.00076		1717	absent	present	0.000946		1717	absent	absent	0.001072		1717	present	absent	0.001054		1717	absent	absent	0.001051
1718	absent	absent	0.001015		1718	absent	absent	0.00076		1718	absent	present	0.000946		1718	absent	absent	0.001072		1718	present	absent	0.001054		1718	absent	absent	0.001051
1719	absent	absent	0.001015		1719	absent	absent	0.00076		1719	absent	present	0.000946		1719	absent	absent	0.001072		1719	present	absent	0.001054		1719	absent	absent	0.001051
1720	absent	absent	0.001015		1720	absent	absent	0.00076		1720	present	present	0.000946		1720	absent	absent	0.001072		1720	present	absent	0.001054		1720	absent	absent	0.001051
1721	absent	absent	0.001015		1721	absent	absent	0.00076		1721	present	present	0.000946		1721	absent	absent	0.001072		1721	present	absent	0.001054		1721	absent	absent	0.001051
1722	absent	absent	0.001015		1722	absent	absent	0.00076		1722	absent	present	0.000946		1722	absent	absent	0.001072		1722	present	absent	0.001054		1722	absent	absent	0.001051
1723	absent	absent	0.001015		1723	absent	absent	0.00076		1723	absent	present	0.000946		1723	absent	absent	0.001072		1723	absent	absent	0.001054		1723	absent	absent	0.001051
1724	absent	absent	0.001015		1724	absent	absent	0.00076		1724	absent	present	0.000946		1724	absent	absent	0.001072		1724	absent	absent	0.001054		1724	absent	absent	0.001051
1725	absent	absent	0.001015		1725	absent	absent	0.00076		1725	present	absent	0.000946		1725	absent	absent	0.001072		1725	absent	absent	0.001054		1725	absent	absent	0.001051
1726	absent	absent	0.001015		1726	absent	absent	0.00076		1726	present	absent	0.000946		1726	absent	absent	0.001072		1726	absent	absent	0.001054		1726	absent	absent	0.001051
1727	absent	absent	0.001015		1727	absent	absent	0.00076		1727	present	absent	0.000946		1727	absent	absent	0.001072		1727	absent	absent	0.001054		1727	absent	absent	0.001051
1728	absent	absent	0.001015		1728	absent	absent	0.00076		1728	present	absent	0.000946		1728	absent	absent	0.001072		1728	absent	absent	0.001054		1728	absent	absent	0.001051
1729	absent	absent	0.001015		1729	absent	absent	0.00076		1729	present	absent	0.000946		1729	absent	absent	0.001072		1729	absent	absent	0.001054		1729	absent	absent	0.001051
1730	absent	absent	0.001015		1730	absent	absent	0.00076		1730	present	absent	0.000946		1730	absent	absent	0.001072		1730	absent	absent	0.001054		1730	absent	absent	0.001051
1731	absent	absent	0.001015		1731	absent	absent	0.00076		1731	present	absent	0.000946		1731	absent	absent	0.001072		1731	absent	absent	0.001054		1731	absent	absent	0.001051
1732	absent	absent	0.001015		1732	absent	absent	0.00076		1732	present	absent	0.000946		1732	absent	absent	0.001072		1732	absent	absent	0.001054		1732	absent	absent	0.001051
1733	absent	absent	0.001015		1733	absent	absent	0.00076		1733	present	absent	0.000946		1733	absent	absent	0.001072		1733	absent	absent	0.001054		1733	absent	absent	0.001051
1734	absent	absent	0.001015		1734	absent	absent	0.00076		1734	present	absent	0.000946		1734	absent	absent	0.001072		1734	absent	absent	0.001054		1734	absent	absent	0.001051
1735	absent	absent	0.001015		1735	absent	absent	0.00076		1735	present	absent	0.000946		1735	absent	absent	0.001072		1735	absent	absent	0.001054		1735	absent	absent	0.001051
1736	absent	absent	0.001015		1736	absent	absent	0.00076		1736	present	absent	0.000946		1736	absent	absent	0.001072		1736	absent	absent	0.001054		1736	absent	absent	0.001051
1737	absent	absent	0.001015		1737	absent	absent	0.00076		1737	present	absent	0.000946		1737	absent	absent	0.001072		1737	absent	absent	0.001054		1737	absent	absent	0.001051
1738	absent	absent	0.001015		1738	absent	absent	0.00076		1738	present	absent	0.000946		1738	absent	absent	0.001072		1738	absent	absent	0.001054		1738	absent	absent	0.001051
1739	absent	absent	0.001015		1739	absent	absent	0.00076		1739	present	absent	0.000946		1739	absent	absent	0.001072		1739	absent	absent	0.001054		1739	absent	absent	0.001051
1740	absent	absent	0.001015		1740	absent	absent	0.00076		1740	present	absent	0.000946		1740	absent	absent	0.001072		1740	absent	absent	0.001054		1740	absent	absent	0.001051
1741	absent	absent	0.001015		1741	absent	absent	0.00076		1741	present	absent	0.000946		1741	absent	absent	0.001072		1741	absent	absent	0.001054		1741	absent	absent	0.001051
1742	absent	absent	0.001015		1742	absent	absent	0.00076		1742	absent	absent	0.000946		1742	absent	absent	0.001072		1742	absent	absent	0.001054		1742	absent	absent	0.001051
1743	absent	absent	0.001015		1743	absent	absent	0.00076		1743	absent	absent	0.000946		1743	absent	absent	0.001072		1743	absent	absent	0.001054		1743	absent	absent	0.001051
1744	absent	absent	0.001015		1744	absent	absent	0.00076		1744	absent	absent	0.000946		1744	present	present	0.000983		1744	absent	absent	0.001054		1744	absent	absent	0.001051
1745	absent	absent	0.001015		1745	absent	absent	0.00076		1745	absent	absent	0.000946		1745	present	present	0.000983		1745	absent	absent	0.001054		1745	absent	absent	0.001051
1746	absent	absent	0.001015		1746	absent	absent	0.00076		1746	absent	absent	0.000946		1746	present	present	0.000983		1746	absent	absent	0.001054		1746	absent	absent	0.001051
1747	absent	absent	0.001015		1747	absent	absent	0.00076		1747	absent	absent	0.000946		1747	absent	present	0.000983		1747	absent	absent	0.001054		1747	absent	absent	0.001051
1748	absent	absent	0.001015		1748	absent	absent	0.00076		1748	absent	absent	0.000946		1748	absent	present	0.000983		1748	absent	absent	0.001054		1748	absent	absent	0.001051
1749	absent	absent	0.001015		1749	absent	absent	0.00076		1749	absent	absent	0.000946		1749	absent	present	0.000983		1749	absent	absent	0.001054		1749	absent	absent	0.001051
1750	absent	absent	0.001015		1750	absent	absent	0.00076		1750	absent	absent	0.000946		1750	absent	present	0.000983		1750	absent	absent	0.001054		1750	absent	absent	0.001051
1751	absent	absent	0.001015		1751	absent	absent	0.00076		1751	absent	absent	0.000946		1751	absent	present	0.000983		1751	absent	absent	0.001054		1751	absent	absent	0.001051
1752	absent	absent	0.001015		1752	absent	absent	0.00076		1752	absent	absent	0.000946		1752	present	absent	0.000983		1752	absent	absent	0.001054		1752	absent	present	0.000945
1753	absent	absent	0.001015		1753	absent	absent	0.00076		1753	absent	absent	0.000946		1753	present	absent	0.000983		1753	absent	absent	0.001054		1753	present	present	0.000945
1754	absent	absent	0.001015		1754	absent	absent	0.00076		1754	absent	absent	0.000946		1754	present	absent	0.000983		1754	absent	absent	0.001054		1754	absent	present	0.000945
1755	absent	absent	0.001015		1755	absent	absent	0.00076		1755	absent	absent	0.000946		1755	present	absent	0.000983		1755	absent	absent	0.001054		1755	present	present	0.000945
1756	absent	absent	0.001015		1756	absent	absent	0.00076		1756	absent	absent	0.000946		1756	present	absent	0.000983		1756	absent	absent	0.001054		1756	absent	present	0.000945
1757	absent	absent	0.001015		1757	absent	absent	0.00076		1757	absent	absent	0.000946		1757	present	absent	0.000983		1757	absent	absent	0.001054		1757	absent	present	0.000945
1758	absent	absent	0.001015		1758	absent	absent	0.00076		1758	absent	absent	0.000946		1758	present	absent	0.000983		1758	absent	absent	0.001054		1758	absent	present	0.000945
1759	absent	absent	0.001015		1759	absent	absent	0.00076		1759	absent	absent	0.000946		1759	present	absent	0.000983		1759	absent	absent	0.001054		1759	present	absent	0.000945
1760	absent	absent	0.001015		1760	absent	absent	0.00076		1760	absent	absent	0.000946		1760	present	absent	0.000983		1760	absent	absent	0.001054		1760	present	absent	0.000945
1761	absent	absent	0.001015		1761	absent	absent	0.00076		1761	absent	absent	0.000946		1761	present	absent	0.000983		1761	absent	absent	0.001054		1761	present	absent	0.000945
1762	absent	absent	0.001015		1762	absent	absent	0.00076		1762	absent	absent	0.000946		1762	present	absent	0.000983		1762	absent	absent	0.001054		1762	present	absent	0.000945
1763	absent	absent	0.001015		1763	absent	absent	0.00076		1763	absent	absent	0.000946		1763	present	absent	0.000983		1763	absent	absent	0.001054		1763	present	absent	0.000945
1764	absent	absent	0.001015		1764	absent	absent	0.00076		1764	absent	absent	0.000946		1764	present	absent	0.000983		1764	absent	absent	0.001054		1764	present	absent	0.000945
1765	absent	absent	0.001015		1765	absent	absent	0.00076		1765	absent	absent	0.000946		1765	present	absent	0.000983		1765	absent	absent	0.001054		1765	present	absent	0.000945
1766	absent	absent	0.001015		1766	absent	absent	0.00076		1766	absent	absent	0.000946		1766	present	absent	0.000983		1766	absent	absent	0.001054		1766	present	absent	0.000945
1767	absent	absent	0.001015		1767	absent	absent	0.00076		1767	absent	absent	0.000946		1767	present	absent	0.000983		1767	absent	absent	0.001054		1767	present	absent	0.000945
1768	absent	absent	0.001015		1768	absent	absent	0.00076		1768	absent	absent	0.000946		1768	present	absent	0.000983		1768	absent	absent	0.001054		1768	present	absent	0.000945
1769	absent	absent	0.001015		1769	absent	absent	0.00076		1769	absent	absent	0.000946		1769	present	absent	0.000983		1769	absent	absent	0.001054		1769	present	absent	0.000945
1770	absent	absent	0.001015		1770	absent	absent	0.00076		1770	absent	absent	0.000946		1770	present	absent	0.000983		1770	absent	absent	0.001054		1770	present	absent	0.000945
1771	present	present	0.000914		1771	absent	absent	0.00076		1771	absent	absent	0.000946		1771	present	absent	0.000983		1771	absent	absent	0.001054		1771	present	absent	0.000945
1772	present	present	0.000914		1772	absent	absent	0.00076		1772	absent	absent	0.000946		1772	present	absent	0.000983		1772	absent	absent	0.001054		1772	present	absent	0.000945
1773	present	present	0.000914		1773	absent	absent	0.00076		1773	absent	absent	0.000946		1773	present	absent	0.000983		1773	absent	absent	0.001054		1773	present	absent	0.000945
1774	present	present	0.000914		1774	absent	absent	0.00076		1774	absent	absent	0.000946		1774	present	absent	0.000983		1774	absent	absent	0.001054		1774	present	absent	0.000945
1775	present	present	0.000914		1775	absent	absent	0.00076		1775	absent	absent	0.000946		1775	present	absent	0.000983		1775	absent	absent	0.001054		1775	present	absent	0.000945
1776	present	present	0.000914		1776	absent	absent	0.00076		1776	absent	absent	0.000946		1776	present	absent	0.000983		1776	absent	absent	0.001054		1776	present	absent	0.000945
1777	absent	present	0.000914		1777	absent	absent	0.00076		1777	absent	absent	0.000946		1777	present	absent	0.000983		1777	absent	absent	0.001054		1777	present	absent	0.000945
1778	absent	present	0.000914		1778	absent	absent	0.00076		1778	absent	absent	0.000946		1778	present	absent	0.000983		1778	absent	absent	0.001054		1778	present	absent	0.000945
1779	present	present	0.000914		1779	absent	absent	0.00076		1779	absent	absent	0.000946		1779	present	absent	0.000983		1779	absent	absent	0.001054		1779	present	absent	0.000945
1780	absent	present	0.000914		1780	absent	absent	0.00076		1780	absent	absent	0.000946		1780	present	absent	0.000983		1780	absent	absent	0.001054		1780	present	absent	0.000945
1781	absent	present	0.000914		1781	absent	absent	0.00076		1781	absent	absent	0.000946		1781	present	absent	0.000983		1781	absent	absent	0.001054		1781	present	absent	0.000945
1782	present	absent	0.000914		1782	absent	absent	0.00076		1782	absent	absent	0.000946		1782	absent	absent	0.000983		1782	absent	absent	0.001054		1782	present	absent	0.000945
1783	present	absent	0.000914		1783	absent	absent	0.00076		1783	absent	absent	0.000946		1783	absent	absent	0.000983		1783	absent	absent	0.001054		1783	present	absent	0.000945
1784	present	absent	0.000914		1784	absent	absent	0.00076		1784	absent	absent	0.000946		1784	absent	absent	0.000983		1784	absent	absent	0.001054		1784	present	absent	0.000945
1785	present	absent	0.000914		1785	absent	absent	0.00076		1785	absent	absent	0.000946		1785	absent	absent	0.000983		1785	absent	absent	0.001054		1785	present	absent	0.000945
1786	present	absent	0.000914		1786	absent	absent	0.00076		1786	absent	absent	0.000946		1786	absent	absent	0.000983		1786	absent	absent	0.001054		1786	present	absent	0.000945
1787	present	absent	0.000914		1787	absent	absent	0.00076		1787	absent	absent	0.000946		1787	absent	absent	0.000983		1787	absent	absent	0.001054		1787	present	absent	0.000945
1788	present	absent	0.000914		1788	absent	absent	0.00076		1788	absent	absent	0.000946		1788	absent	absent	0.000983		1788	absent	absent	0.001054		1788	present	absent	0.000945
1789	present	absent	0.000914		1789	absent	absent	0.00076		1789	absent	absent	0.000946		1789	absent	absent	0.000983		1789	absent	absent	0.001054		1789	present	absent	0.000945
1790	present	absent	0.000914		1790	absent	absent	0.00076		1790	absent	absent	0.000946		1790	absent	absent	0.000983		1790	absent	absent	0.001054		1790	present	absent	0.000945
1791	present	absent	0.000914		1791	absent	absent	0.00076		1791	absent	absent	0.000946		1791	absent	absent	0.000983		1791	absent	absent	0.001054		1791	present	absent	0.000945
1792	present	absent	0.000914		1792	absent	absent	0.00076		1792	absent	absent	0.000946		1792	absent	absent	0.000983		1792	absent	absent	0.001054		1792	present	absent	0.000945
1793	present	absent	0.000914		1793	absent	absent	0.00076		1793	absent	absent	0.000946		1793	absent	absent	0.000983		1793	absent	absent	0.001054		1793	present	absent	0.000945
1794	present	absent	0.000914		1794	absent	absent	0.00076		1794	absent	absent	0.000946		1794	absent	absent	0.000983		1794	absent	absent	0.001054		1794	present	absent	0.000945
1795	present	absent	0.000914		1795	absent	absent	0.00076		1795	absent	absent	0.000946		1795	absent	absent	0.000983		1795	absent	absent	0.001054		1795	present	absent	0.000945
1796	present	absent	0.000914		1796	absent	absent	0.00076		1796	absent	absent	0.000946		1796	absent	absent	0.000983		1796	absent	absent	0.001054		1796	present	absent	0.000945
1797	present	absent	0.000914		1797	absent	absent	0.00076		1797	absent	absent	0.000946		1797	absent	absent	0.000983		1797	absent	absent	0.001054		1797	present	absent	0.000945
1798	present	absent	0.000914		1798	absent	absent	0.00076		1798	absent	absent	0.000946		1798	absent	absent	0.000983		1798	absent	absent	0.001054		1798	present	absent	0.000945
1799	present	absent	0.000914		1799	absent	absent	0.00076		1799	absent	absent	0.000946		1799	absent	absent	0.000983		1799	absent	absent	0.001054		1799	present	absent	0.000945
1800	present	absent	0.000914		1800	absent	absent	0.00076		1800	absent	absent	0.000946		1800	absent	absent	0.000983		1800	absent	absent	0.001054		1800	present	absent	0.000945
1801	present	absent	0.000914		1801	absent	absent	0.00076		1801	absent	absent	0.000946		1801	absent	absent	0.000983		1801	absent	absent	0.001054		1801	present	absent	0.000945
1802	present	absent	0.000914		1802	absent	absent	0.00076		1802	absent	absent	0.000946		1802	absent	absent	0.000983		1802	absent	absent	0.001054		1802	present	absent	0.000945
1803	present	absent	0.000914		1803	absent	absent	0.00076		1803	absent	absent	0.000946		1803	absent	absent	0.000983		1803	absent	absent	0.001054		1803	present	absent	0.000945
1804	present	absent	0.000914		1804	absent	absent	0.00076		1804	absent	absent	0.000946		1804	absent	absent	0.000983		1804	absent	absent	0.001054		1804	absent	absent	0.000945
1805	present	absent	0.000914		1805	absent	absent	0.00076		1805	absent	absent	0.000946		1805	absent	absent	0.000983		1805	absent	absent	0.001054		1805	absent	absent	0.000945
1806	present	absent	0.000914		1806	absent	absent	0.00076		1806	absent	absent	0.000946		1806	absent	absent	0.000983		1806	absent	absent	0.001054		1806	absent	absent	0.000945
1807	present	absent	0.000914		1807	absent	absent	0.00076		1807	absent	absent	0.000946		1807	absent	absent	0.000983		1807	absent	absent	0.001054		1807	absent	absent	0.000945
1808	present	absent	0.000914		1808	absent	absent	0.00076		1808	absent	absent	0.000946		1808	absent	absent	0.000983		1808	absent	absent	0.001054		1808	absent	absent	0.000945
1809	present	absent	0.000914		1809	absent	absent	0.00076		1809	absent	absent	0.000946		1809	absent	absent	0.000983		1809	absent	absent	0.001054		1809	absent	absent	0.000945
1810	present	absent	0.000914		1810	absent	absent	0.00076		1810	absent	absent	0.000946		1810	absent	absent	0.000983		1810	absent	absent	0.001054		1810	absent	absent	0.000945
1811	present	absent	0.000914		1811	absent	absent	0.00076		1811	absent	absent	0.000946		1811	absent	absent	0.000983		1811	absent	absent	0.001054		1811	absent	absent	0.000945
1812	present	absent	0.000914		1812	absent	absent	0.00076		1812	absent	absent	0.000946		1812	absent	absent	0.000983		1812	absent	absent	0.001054		1812	absent	absent	0.000945
1813	present	absent	0.000914		1813	absent	absent	0.00076		1813	absent	absent	0.000946		1813	absent	absent	0.000983		1813	absent	absent	0.001054		1813	absent	absent	0.000945
1814	present	absent	0.000914		1814	absent	absent	0.00076		1814	absent	absent	0.000946		1814	absent	absent	0.000983		1814	absent	absent	0.001054		1814	absent	absent	0.000945
1815	absent	absent	0.000914		1815	absent	absent	0.00076		1815	absent	absent	0.000946		1815	absent	absent	0.000983		1815	absent	absent	0.001054		1815	absent	absent	0.000945
1816	absent	absent	0.000914		1816	absent	absent	0.00076		1816	absent	absent	0.000946		1816	absent	absent	0.000983		1816	absent	absent	0.001054		1816	absent	absent	0.000945
1817	absent	absent	0.000914		1817	absent	absent	0.00076		1817	absent	absent	0.000946		1817	absent	absent	0.000983		1817	absent	absent	0.001054		1817	absent	absent	0.000945
1818	absent	absent	0.000914		1818	absent	absent	0.00076		1818	absent	absent	0.000946		1818	absent	absent	0.000983		1818	absent	absent	0.001054		1818	absent	absent	0.000945
1819	absent	absent	0.000914		1819	absent	absent	0.00076		1819	absent	absent	0.000946		1819	absent	absent	0.000983		1819	absent	absent	0.001054		1819	absent	absent	0.000945
1820	absent	absent	0.000914		1820	absent	absent	0.00076		1820	absent	absent	0.000946		1820	absent	absent	0.000983		1820	absent	absent	0.001054		1820	absent	absent	0.000945
1821	absent	absent	0.000914		1821	absent	present	0.000608		1821	absent	absent	0.000946		1821	absent	absent	0.000983		1821	absent	absent	0.001054		1821	absent	absent	0.000945
1822	absent	absent	0.000914		1822	absent	present	0.000608		1822	absent	absent	0.000946		1822	absent	absent	0.000983		1822	absent	absent	0.001054		1822	absent	absent	0.000945
1823	absent	absent	0.000914		1823	absent	present	0.000608		1823	absent	absent	0.000946		1823	absent	absent	0.000983		1823	absent	absent	0.001054		1823	absent	absent	0.000945
1824	absent	absent	0.000914		1824	present	present	0.000608		1824	absent	absent	0.000946		1824	absent	absent	0.000983		1824	absent	absent	0.001054		1824	absent	absent	0.000945
1825	absent	absent	0.000914		1825	absent	present	0.000608		1825	absent	absent	0.000946		1825	absent	absent	0.000983		1825	absent	absent	0.001054		1825	absent	absent	0.000945
1826	absent	absent	0.000914		1826	absent	present	0.000608		1826	absent	absent	0.000946		1826	absent	absent	0.000983		1826	absent	absent	0.001054		1826	absent	absent	0.000945
1827	absent	absent	0.000914		1827	absent	present	0.000608		1827	absent	absent	0.000946		1827	absent	absent	0.000983		1827	absent	absent	0.001054		1827	absent	absent	0.000945
1828	absent	absent	0.000914		1828	absent	present	0.000608		1828	absent	absent	0.000946		1828	absent	absent	0.000983		1828	absent	absent	0.001054		1828	absent	absent	0.000945
1829	absent	absent	0.000914		1829	absent	present	0.000608		1829	absent	absent	0.000946		1829	absent	absent	0.000983		1829	absent	absent	0.001054		1829	absent	absent	0.000945
1830	absent	absent	0.000914		1830	absent	present	0.000608		1830	absent	absent	0.000946		1830	absent	absent	0.000983		1830	absent	absent	0.001054		1830	absent	absent	0.000945
1831	absent	absent	0.000914		1831	absent	present	0.000608		1831	absent	absent	0.000946		1831	absent	absent	0.000983		1831	absent	absent	0.001054		1831	absent	absent	0.000945
1832	absent	absent	0.000914		1832	present	present	0.000608		1832	absent	absent	0.000946		1832	absent	absent	0.000983		1832	absent	absent	0.001054		1832	absent	absent	0.000945
1833	absent	absent	0.000914		1833	present	present	0.000608		1833	absent	absent	0.000946		1833	absent	absent	0.000983		1833	absent	absent	0.001054		1833	absent	absent	0.000945
1834	absent	absent	0.000914		1834	absent	present	0.000608		1834	absent	absent	0.000946		1834	absent	absent	0.000983		1834	absent	absent	0.001054		1834	absent	absent	0.000945
1835	absent	absent	0.000914		1835	absent	present	0.000608		1835	absent	absent	0.000946		1835	absent	absent	0.000983		1835	absent	absent	0.001054		1835	absent	absent	0.000945
1836	absent	absent	0.000914		1836	absent	present	0.000608		1836	absent	absent	0.000946		1836	absent	absent	0.000983		1836	absent	absent	0.001054		1836	absent	absent	0.000945
1837	absent	absent	0.000914		1837	absent	present	0.000608		1837	absent	absent	0.000946		1837	absent	absent	0.000983		1837	absent	absent	0.001054		1837	absent	absent	0.000945
1838	absent	absent	0.000914		1838	present	present	0.000608		1838	absent	absent	0.000946		1838	absent	absent	0.000983		1838	absent	absent	0.001054		1838	absent	absent	0.000945
1839	absent	absent	0.000914		1839	present	present	0.000608		1839	absent	absent	0.000946		1839	absent	absent	0.000983		1839	absent	absent	0.001054		1839	absent	absent	0.000945
1840	absent	absent	0.000914		1840	present	present	0.000608		1840	absent	absent	0.000946		1840	absent	absent	0.000983		1840	absent	absent	0.001054		1840	absent	absent	0.000945
1841	absent	absent	0.000914		1841	absent	present	0.000608		1841	absent	absent	0.000946		1841	absent	absent	0.000983		1841	absent	absent	0.001054		1841	absent	absent	0.000945
1842	absent	absent	0.000914		1842	absent	present	0.000608		1842	absent	absent	0.000946		1842	absent	absent	0.000983		1842	absent	absent	0.001054		1842	absent	absent	0.000945
1843	absent	absent	0.000914		1843	absent	present	0.000608		1843	absent	absent	0.000946		1843	absent	absent	0.000983		1843	absent	absent	0.001054		1843	absent	absent	0.000945
1844	absent	absent	0.000914		1844	absent	present	0.000608		1844	absent	absent	0.000946		1844	absent	absent	0.000983		1844	absent	absent	0.001054		1844	absent	absent	0.000945
1845	absent	absent	0.000914		1845	present	absent	0.000608		1845	absent	absent	0.000946		1845	absent	absent	0.000983		1845	absent	absent	0.001054		1845	absent	absent	0.000945
1846	absent	absent	0.000914		1846	present	absent	0.000608		1846	absent	absent	0.000946		1846	absent	absent	0.000983		1846	present	present	0.000967		1846	absent	absent	0.000945
1847	absent	absent	0.000914		1847	present	absent	0.000608		1847	absent	absent	0.000946		1847	absent	absent	0.000983		1847	present	present	0.000967		1847	absent	absent	0.000945
1848	absent	absent	0.000914		1848	present	absent	0.000608		1848	absent	absent	0.000946		1848	absent	absent	0.000983		1848	absent	present	0.000967		1848	absent	absent	0.000945
1849	absent	absent	0.000914		1849	present	absent	0.000608		1849	absent	absent	0.000946		1849	absent	absent	0.000983		1849	present	absent	0.000967		1849	absent	absent	0.000945
1850	absent	absent	0.000914		1850	present	absent	0.000608		1850	absent	absent	0.000946		1850	absent	absent	0.000983		1850	present	absent	0.000967		1850	absent	absent	0.000945
1851	absent	absent	0.000914		1851	present	absent	0.000608		1851	absent	absent	0.000946		1851	absent	absent	0.000983		1851	present	absent	0.000967		1851	absent	absent	0.000945
1852	absent	absent	0.000914		1852	present	absent	0.000608		1852	absent	absent	0.000946		1852	absent	absent	0.000983		1852	present	absent	0.000967		1852	absent	absent	0.000945
1853	absent	absent	0.000914		1853	present	absent	0.000608		1853	absent	absent	0.000946		1853	absent	absent	0.000983		1853	present	absent	0.000967		1853	absent	absent	0.000945
1854	absent	absent	0.000914		1854	present	absent	0.000608		1854	absent	absent	0.000946		1854	absent	absent	0.000983		1854	present	absent	0.000967		1854	absent	absent	0.000945
1855	absent	absent	0.000914		1855	present	absent	0.000608		1855	absent	absent	0.000946		1855	absent	absent	0.000983		1855	present	absent	0.000967		1855	absent	absent	0.000945
1856	absent	absent	0.000914		1856	present	absent	0.000608		1856	absent	absent	0.000946		1856	absent	absent	0.000983		1856	present	absent	0.000967		1856	absent	absent	0.000945
1857	absent	absent	0.000914		1857	present	absent	0.000608		1857	absent	absent	0.000946		1857	absent	absent	0.000983		1857	present	absent	0.000967		1857	absent	absent	0.000945
1858	absent	absent	0.000914		1858	present	absent	0.000608		1858	absent	absent	0.000946		1858	absent	absent	0.000983		1858	present	absent	0.000967		1858	absent	absent	0.000945
1859	absent	absent	0.000914		1859	present	absent	0.000608		1859	absent	absent	0.000946		1859	absent	absent	0.000983		1859	present	absent	0.000967		1859	absent	absent	0.000945
1860	absent	absent	0.000914		1860	present	absent	0.000608		1860	absent	absent	0.000946		1860	absent	absent	0.000983		1860	present	absent	0.000967		1860	absent	absent	0.000945
1861	absent	absent	0.000914		1861	present	absent	0.000608		1861	absent	absent	0.000946		1861	absent	absent	0.000983		1861	present	absent	0.000967		1861	absent	absent	0.000945
1862	absent	absent	0.000914		1862	present	absent	0.000608		1862	absent	absent	0.000946		1862	absent	absent	0.000983		1862	present	absent	0.000967		1862	absent	absent	0.000945
1863	absent	absent	0.000914		1863	present	absent	0.000608		1863	absent	absent	0.000946		1863	absent	absent	0.000983		1863	present	absent	0.000967		1863	absent	absent	0.000945
1864	absent	absent	0.000914		1864	present	absent	0.000608		1864	absent	absent	0.000946		1864	present	present	0.000894		1864	present	absent	0.000967		1864	absent	absent	0.000945
1865	absent	absent	0.000914		1865	present	absent	0.000608		1865	present	present	0.000851		1865	absent	present	0.000894		1865	present	absent	0.000967		1865	absent	absent	0.000945
1866	absent	absent	0.000914		1866	present	absent	0.000608		1866	absent	present	0.000851		1866	absent	present	0.000894		1866	present	absent	0.000967		1866	absent	absent	0.000945
1867	absent	absent	0.000914		1867	present	absent	0.000608		1867	absent	present	0.000851		1867	absent	present	0.000894		1867	present	absent	0.000967		1867	absent	absent	0.000945
1868	absent	absent	0.000914		1868	present	absent	0.000608		1868	absent	present	0.000851		1868	present	present	0.000894		1868	present	absent	0.000967		1868	absent	absent	0.000945
1869	absent	absent	0.000914		1869	present	absent	0.000608		1869	present	present	0.000851		1869	absent	present	0.000894		1869	present	absent	0.000967		1869	absent	absent	0.000945
1870	absent	absent	0.000914		1870	present	absent	0.000608		1870	absent	present	0.000851		1870	present	present	0.000894		1870	present	absent	0.000967		1870	absent	absent	0.000945
1871	absent	absent	0.000914		1871	present	absent	0.000608		1871	absent	present	0.000851		1871	present	present	0.000894		1871	present	absent	0.000967		1871	absent	absent	0.000945
1872	absent	absent	0.000914		1872	present	absent	0.000608		1872	absent	present	0.000851		1872	present	absent	0.000894		1872	present	absent	0.000967		1872	absent	absent	0.000945
1873	absent	absent	0.000914		1873	present	absent	0.000608		1873	absent	present	0.000851		1873	present	absent	0.000894		1873	present	absent	0.000967		1873	absent	absent	0.000945
1874	absent	absent	0.000914		1874	present	absent	0.000608		1874	absent	present	0.000851		1874	present	absent	0.000894		1874	present	absent	0.000967		1874	absent	absent	0.000945
1875	absent	absent	0.000914		1875	present	absent	0.000608		1875	present	absent	0.000851		1875	present	absent	0.000894		1875	present	absent	0.000967		1875	absent	absent	0.000945
1876	absent	absent	0.000914		1876	present	absent	0.000608		1876	present	absent	0.000851		1876	present	absent	0.000894		1876	present	absent	0.000967		1876	absent	absent	0.000945
1877	absent	absent	0.000914		1877	present	absent	0.000608		1877	present	absent	0.000851		1877	present	absent	0.000894		1877	present	absent	0.000967		1877	absent	absent	0.000945
1878	absent	absent	0.000914		1878	present	absent	0.000608		1878	present	absent	0.000851		1878	present	absent	0.000894		1878	present	absent	0.000967		1878	absent	absent	0.000945
1879	absent	absent	0.000914		1879	present	absent	0.000608		1879	present	absent	0.000851		1879	present	absent	0.000894		1879	present	absent	0.000967		1879	absent	absent	0.000945
1880	absent	absent	0.000914		1880	present	absent	0.000608		1880	present	absent	0.000851		1880	present	absent	0.000894		1880	present	absent	0.000967		1880	absent	absent	0.000945
1881	absent	absent	0.000914		1881	present	absent	0.000608		1881	present	absent	0.000851		1881	present	absent	0.000894		1881	present	absent	0.000967		1881	absent	absent	0.000945
1882	absent	absent	0.000914		1882	present	absent	0.000608		1882	present	absent	0.000851		1882	present	absent	0.000894		1882	present	absent	0.000967		1882	absent	absent	0.000945
1883	absent	absent	0.000914		1883	present	absent	0.000608		1883	present	absent	0.000851		1883	present	absent	0.000894		1883	present	absent	0.000967		1883	absent	absent	0.000945
1884	absent	absent	0.000914		1884	present	absent	0.000608		1884	present	absent	0.000851		1884	present	absent	0.000894		1884	present	absent	0.000967		1884	absent	absent	0.000945
1885	absent	absent	0.000914		1885	present	absent	0.000608		1885	present	absent	0.000851		1885	present	absent	0.000894		1885	present	absent	0.000967		1885	absent	absent	0.000945
1886	absent	absent	0.000914		1886	present	absent	0.000608		1886	present	absent	0.000851		1886	present	absent	0.000894		1886	present	absent	0.000967		1886	absent	absent	0.000945
1887	absent	absent	0.000914		1887	present	absent	0.000608		1887	present	absent	0.000851		1887	present	absent	0.000894		1887	present	absent	0.000967		1887	absent	absent	0.000945
1888	absent	absent	0.000914		1888	present	absent	0.000608		1888	present	absent	0.000851		1888	present	absent	0.000894		1888	present	absent	0.000967		1888	absent	absent	0.000945
1889	absent	absent	0.000914		1889	present	absent	0.000608		1889	present	absent	0.000851		1889	present	absent	0.000894		1889	present	absent	0.000967		1889	absent	absent	0.000945
1890	absent	absent	0.000914		1890	present	absent	0.000608		1890	present	absent	0.000851		1890	present	absent	0.000894		1890	present	absent	0.000967		1890	absent	absent	0.000945
1891	absent	absent	0.000914		1891	present	absent	0.000608		1891	present	absent	0.000851		1891	present	absent	0.000894		1891	present	absent	0.000967		1891	absent	absent	0.000945
1892	absent	absent	0.000914		1892	present	absent	0.000608		1892	present	absent	0.000851		1892	present	absent	0.000894		1892	absent	absent	0.000967		1892	absent	absent	0.000945
1893	absent	absent	0.000914		1893	present	absent	0.000608		1893	present	absent	0.000851		1893	present	absent	0.000894		1893	absent	absent	0.000967		1893	absent	absent	0.000945
1894	absent	absent	0.000914		1894	present	absent	0.000608		1894	present	absent	0.000851		1894	present	absent	0.000894		1894	absent	absent	0.000967		1894	absent	absent	0.000945
1895	absent	absent	0.000914		1895	present	absent	0.000608		1895	present	absent	0.000851		1895	present	absent	0.000894		1895	absent	absent	0.000967		1895	absent	absent	0.000945
1896	absent	absent	0.000914		1896	present	absent	0.000608		1896	present	absent	0.000851		1896	present	absent	0.000894		1896	absent	absent	0.000967		1896	absent	absent	0.000945
1897	absent	absent	0.000914		1897	present	absent	0.000608		1897	present	absent	0.000851		1897	present	absent	0.000894		1897	absent	absent	0.000967		1897	absent	absent	0.000945
1898	absent	absent	0.000914		1898	present	absent	0.000608		1898	present	absent	0.000851		1898	present	absent	0.000894		1898	absent	absent	0.000967		1898	absent	absent	0.000945
1899	absent	absent	0.000914		1899	present	absent	0.000608		1899	present	absent	0.000851		1899	present	absent	0.000894		1899	absent	absent	0.000967		1899	absent	absent	0.000945
1900	absent	absent	0.000914		1900	present	absent	0.000608		1900	present	absent	0.000851		1900	present	absent	0.000894		1900	absent	absent	0.000967		1900	absent	absent	0.000945
1901	absent	absent	0.000914		1901	present	absent	0.000608		1901	present	absent	0.000851		1901	present	absent	0.000894		1901	absent	absent	0.000967		1901	absent	absent	0.000945
1902	absent	absent	0.000914		1902	present	absent	0.000608		1902	present	absent	0.000851		1902	present	absent	0.000894		1902	absent	absent	0.000967		1902	absent	absent	0.000945
1903	absent	absent	0.000914		1903	present	absent	0.000608		1903	present	absent	0.000851		1903	present	absent	0.000894		1903	absent	absent	0.000967		1903	absent	absent	0.000945
1904	absent	absent	0.000914		1904	present	absent	0.000608		1904	present	absent	0.000851		1904	present	absent	0.000894		1904	absent	absent	0.000967		1904	absent	absent	0.000945
1905	absent	absent	0.000914		1905	present	absent	0.000608		1905	absent	absent	0.000851		1905	present	absent	0.000894		1905	absent	absent	0.000967		1905	absent	absent	0.000945
1906	absent	absent	0.000914		1906	present	absent	0.000608		1906	absent	absent	0.000851		1906	present	absent	0.000894		1906	absent	absent	0.000967		1906	absent	absent	0.000945
1907	absent	absent	0.000914		1907	present	absent	0.000608		1907	absent	absent	0.000851		1907	present	absent	0.000894		1907	absent	absent	0.000967		1907	absent	absent	0.000945
1908	absent	absent	0.000914		1908	absent	absent	0.000608		1908	absent	absent	0.000851		1908	present	absent	0.000894		1908	absent	absent	0.000967		1908	absent	absent	0.000945
1909	absent	absent	0.000914		1909	absent	absent	0.000608		1909	absent	absent	0.000851		1909	absent	absent	0.000894		1909	absent	absent	0.000967		1909	absent	absent	0.000945
1910	absent	absent	0.000914		1910	absent	absent	0.000608		1910	absent	absent	0.000851		1910	absent	absent	0.000894		1910	absent	absent	0.000967		1910	absent	absent	0.000945
1911	absent	absent	0.000914		1911	absent	absent	0.000608		1911	absent	absent	0.000851		1911	absent	absent	0.000894		1911	absent	absent	0.000967		1911	absent	absent	0.000945
1912	absent	absent	0.000914		1912	absent	absent	0.000608		1912	absent	absent	0.000851		1912	absent	absent	0.000894		1912	absent	absent	0.000967		1912	absent	absent	0.000945
1913	absent	absent	0.000914		1913	absent	absent	0.000608		1913	absent	absent	0.000851		1913	absent	absent	0.000894		1913	absent	absent	0.000967		1913	absent	absent	0.000945
1914	absent	absent	0.000914		1914	absent	absent	0.000608		1914	absent	absent	0.000851		1914	absent	absent	0.000894		1914	absent	absent	0.000967		1914	absent	absent	0.000945
1915	absent	absent	0.000914		1915	absent	absent	0.000608		1915	absent	absent	0.000851		1915	absent	absent	0.000894		1915	absent	absent	0.000967		1915	absent	absent	0.000945
1916	absent	absent	0.000914		1916	absent	absent	0.000608		1916	absent	absent	0.000851		1916	absent	absent	0.000894		1916	absent	absent	0.000967		1916	absent	absent	0.000945
1917	absent	absent	0.000914		1917	absent	absent	0.000608		1917	absent	absent	0.000851		1917	absent	absent	0.000894		1917	absent	absent	0.000967		1917	absent	absent	0.000945
1918	absent	absent	0.000914		1918	absent	absent	0.000608		1918	absent	absent	0.000851		1918	absent	absent	0.000894		1918	absent	absent	0.000967		1918	absent	absent	0.000945
1919	absent	absent	0.000914		1919	absent	absent	0.000608		1919	absent	absent	0.000851		1919	absent	absent	0.000894		1919	absent	absent	0.000967		1919	absent	absent	0.000945
1920	absent	absent	0.000914		1920	absent	absent	0.000608		1920	absent	absent	0.000851		1920	absent	absent	0.000894		1920	absent	absent	0.000967		1920	absent	absent	0.000945
1921	absent	absent	0.000914		1921	absent	absent	0.000608		1921	absent	absent	0.000851		1921	absent	absent	0.000894		1921	absent	absent	0.000967		1921	absent	absent	0.000945
1922	absent	absent	0.000914		1922	absent	absent	0.000608		1922	absent	absent	0.000851		1922	absent	absent	0.000894		1922	absent	absent	0.000967		1922	absent	absent	0.000945
1923	absent	absent	0.000914		1923	absent	absent	0.000608		1923	absent	absent	0.000851		1923	absent	absent	0.000894		1923	absent	absent	0.000967		1923	absent	absent	0.000945
1924	absent	absent	0.000914		1924	absent	absent	0.000608		1924	absent	absent	0.000851		1924	absent	absent	0.000894		1924	absent	absent	0.000967		1924	absent	absent	0.000945
1925	absent	absent	0.000914		1925	absent	absent	0.000608		1925	absent	absent	0.000851		1925	absent	absent	0.000894		1925	absent	absent	0.000967		1925	absent	absent	0.000945
1926	absent	absent	0.000914		1926	absent	absent	0.000608		1926	absent	absent	0.000851		1926	absent	absent	0.000894		1926	absent	absent	0.000967		1926	absent	absent	0.000945
1927	absent	absent	0.000914		1927	absent	absent	0.000608		1927	absent	absent	0.000851		1927	absent	absent	0.000894		1927	absent	absent	0.000967		1927	absent	absent	0.000945
1928	absent	absent	0.000914		1928	absent	absent	0.000608		1928	absent	absent	0.000851		1928	absent	absent	0.000894		1928	absent	absent	0.000967		1928	absent	present	0.00084
1929	absent	absent	0.000914		1929	absent	absent	0.000608		1929	absent	absent	0.000851		1929	absent	absent	0.000894		1929	absent	absent	0.000967		1929	present	present	0.00084
1930	absent	absent	0.000914		1930	absent	absent	0.000608		1930	absent	absent	0.000851		1930	absent	absent	0.000894		1930	absent	absent	0.000967		1930	present	present	0.00084
1931	absent	absent	0.000914		1931	absent	absent	0.000608		1931	absent	absent	0.000851		1931	absent	absent	0.000894		1931	absent	absent	0.000967		1931	present	present	0.00084
1932	absent	absent	0.000914		1932	absent	absent	0.000608		1932	absent	absent	0.000851		1932	absent	absent	0.000894		1932	absent	absent	0.000967		1932	absent	present	0.00084
1933	absent	absent	0.000914		1933	absent	absent	0.000608		1933	absent	absent	0.000851		1933	absent	absent	0.000894		1933	absent	absent	0.000967		1933	absent	present	0.00084
1934	absent	absent	0.000914		1934	absent	absent	0.000608		1934	absent	absent	0.000851		1934	absent	absent	0.000894		1934	absent	absent	0.000967		1934	absent	present	0.00084
1935	absent	absent	0.000914		1935	absent	absent	0.000608		1935	absent	absent	0.000851		1935	absent	absent	0.000894		1935	absent	absent	0.000967		1935	present	absent	0.00084
1936	absent	absent	0.000914		1936	absent	absent	0.000608		1936	absent	absent	0.000851		1936	absent	absent	0.000894		1936	absent	absent	0.000967		1936	present	absent	0.00084
1937	absent	absent	0.000914		1937	absent	absent	0.000608		1937	absent	absent	0.000851		1937	absent	absent	0.000894		1937	absent	absent	0.000967		1937	present	absent	0.00084
1938	absent	absent	0.000914		1938	absent	absent	0.000608		1938	absent	absent	0.000851		1938	absent	absent	0.000894		1938	absent	absent	0.000967		1938	present	absent	0.00084
1939	absent	absent	0.000914		1939	absent	absent	0.000608		1939	absent	absent	0.000851		1939	absent	absent	0.000894		1939	absent	absent	0.000967		1939	present	absent	0.00084
1940	absent	absent	0.000914		1940	absent	absent	0.000608		1940	absent	absent	0.000851		1940	absent	absent	0.000894		1940	absent	absent	0.000967		1940	present	absent	0.00084
1941	absent	absent	0.000914		1941	absent	absent	0.000608		1941	absent	absent	0.000851		1941	absent	absent	0.000894		1941	absent	absent	0.000967		1941	present	absent	0.00084
1942	absent	absent	0.000914		1942	absent	absent	0.000608		1942	absent	absent	0.000851		1942	absent	absent	0.000894		1942	absent	absent	0.000967		1942	present	absent	0.00084
1943	absent	absent	0.000914		1943	absent	absent	0.000608		1943	absent	absent	0.000851		1943	absent	absent	0.000894		1943	absent	absent	0.000967		1943	present	absent	0.00084
1944	absent	absent	0.000914		1944	absent	absent	0.000608		1944	absent	absent	0.000851		1944	absent	absent	0.000894		1944	absent	absent	0.000967		1944	present	absent	0.00084
1945	absent	absent	0.000914		1945	absent	absent	0.000608		1945	absent	absent	0.000851		1945	absent	absent	0.000894		1945	absent	absent	0.000967		1945	present	absent	0.00084
1946	absent	absent	0.000914		1946	absent	absent	0.000608		1946	absent	absent	0.000851		1946	absent	absent	0.000894		1946	absent	absent	0.000967		1946	present	absent	0.00084
1947	absent	absent	0.000914		1947	absent	absent	0.000608		1947	absent	absent	0.000851		1947	absent	absent	0.000894		1947	absent	absent	0.000967		1947	present	absent	0.00084
1948	absent	absent	0.000914		1948	absent	absent	0.000608		1948	absent	absent	0.000851		1948	absent	absent	0.000894		1948	absent	absent	0.000967		1948	present	absent	0.00084
1949	absent	absent	0.000914		1949	absent	absent	0.000608		1949	absent	absent	0.000851		1949	absent	absent	0.000894		1949	absent	absent	0.000967		1949	present	absent	0.00084
1950	absent	absent	0.000914		1950	absent	absent	0.000608		1950	absent	absent	0.000851		1950	absent	absent	0.000894		1950	absent	absent	0.000967		1950	present	absent	0.00084
1951	absent	absent	0.000914		1951	absent	absent	0.000608		1951	absent	absent	0.000851		1951	absent	absent	0.000894		1951	absent	absent	0.000967		1951	present	absent	0.00084
1952	absent	absent	0.000914		1952	absent	absent	0.000608		1952	absent	absent	0.000851		1952	absent	absent	0.000894		1952	absent	absent	0.000967		1952	present	absent	0.00084
1953	absent	absent	0.000914		1953	absent	absent	0.000608		1953	absent	absent	0.000851		1953	absent	absent	0.000894		1953	absent	absent	0.000967		1953	present	absent	0.00084
1954	absent	absent	0.000914		1954	absent	absent	0.000608		1954	absent	absent	0.000851		1954	absent	absent	0.000894		1954	absent	absent	0.000967		1954	present	absent	0.00084
1955	absent	absent	0.000914		1955	absent	absent	0.000608		1955	absent	absent	0.000851		1955	absent	absent	0.000894		1955	absent	absent	0.000967		1955	present	absent	0.00084
1956	absent	absent	0.000914		1956	absent	absent	0.000608		1956	absent	absent	0.000851		1956	absent	absent	0.000894		1956	absent	absent	0.000967		1956	present	absent	0.00084
1957	absent	absent	0.000914		1957	absent	absent	0.000608		1957	absent	absent	0.000851		1957	absent	absent	0.000894		1957	absent	absent	0.000967		1957	present	absent	0.00084
1958	absent	absent	0.000914		1958	absent	absent	0.000608		1958	absent	absent	0.000851		1958	absent	absent	0.000894		1958	absent	absent	0.000967		1958	present	absent	0.00084
1959	absent	present	0.000812		1959	absent	absent	0.000608		1959	absent	absent	0.000851		1959	absent	absent	0.000894		1959	absent	absent	0.000967		1959	present	absent	0.00084
1960	present	present	0.000812		1960	absent	absent	0.000608		1960	absent	absent	0.000851		1960	absent	absent	0.000894		1960	absent	absent	0.000967		1960	present	absent	0.00084
1961	present	present	0.000812		1961	absent	absent	0.000608		1961	absent	absent	0.000851		1961	absent	absent	0.000894		1961	absent	absent	0.000967		1961	present	absent	0.00084
1962	absent	present	0.000812		1962	absent	absent	0.000608		1962	absent	absent	0.000851		1962	absent	absent	0.000894		1962	absent	absent	0.000967		1962	present	absent	0.00084
1963	absent	present	0.000812		1963	absent	absent	0.000608		1963	absent	absent	0.000851		1963	absent	absent	0.000894		1963	absent	absent	0.000967		1963	present	absent	0.00084
1964	present	present	0.000812		1964	absent	absent	0.000608		1964	absent	absent	0.000851		1964	absent	absent	0.000894		1964	absent	absent	0.000967		1964	present	absent	0.00084
1965	present	present	0.000812		1965	absent	absent	0.000608		1965	absent	absent	0.000851		1965	absent	absent	0.000894		1965	absent	absent	0.000967		1965	present	absent	0.00084
1966	absent	present	0.000812		1966	absent	absent	0.000608		1966	absent	absent	0.000851		1966	absent	absent	0.000894		1966	absent	absent	0.000967		1966	present	absent	0.00084
1967	absent	present	0.000812		1967	absent	absent	0.000608		1967	absent	absent	0.000851		1967	absent	absent	0.000894		1967	absent	absent	0.000967		1967	present	absent	0.00084
1968	present	present	0.000812		1968	absent	absent	0.000608		1968	absent	absent	0.000851		1968	absent	absent	0.000894		1968	absent	absent	0.000967		1968	present	absent	0.00084
1969	present	present	0.000812		1969	absent	absent	0.000608		1969	absent	absent	0.000851		1969	absent	absent	0.000894		1969	absent	absent	0.000967		1969	present	absent	0.00084
1970	absent	present	0.000812		1970	absent	absent	0.000608		1970	absent	absent	0.000851		1970	absent	absent	0.000894		1970	absent	absent	0.000967		1970	present	absent	0.00084
1971	present	absent	0.000812		1971	absent	absent	0.000608		1971	absent	absent	0.000851		1971	absent	absent	0.000894		1971	absent	absent	0.000967		1971	present	absent	0.00084
[truncated: 26,311 more rows]

## Sheet: Fig3B
Ranks within	PLN-Alpha			Blood-Alpha			PLN-Beta			Blood-Beta
[truncated: 4 more rows]

## Sheet: Fig3C
	Whole TCR sequencing					TRAV16 sequencing
[truncated: 24 more rows]

## Sheet: Fig4A_SupFig5AB
Weeks	Wild-type NOD									Insulin-KO NOD
[truncated: 4 more rows]

[truncated: 25 more sheets: Fig4B_SupFig5CD, Fig4C, Fig4D, Fig5_TCRdata_Source, Fig5AE, Fig5BF, Fig5CG, Fig5DH, Fig5I, Fig5J, SupFig1_Alpha, SupFig1_Beta, SupFig2, SupFig3, SupFig4AB, SipFig4C, SipFig4D, SupFig6ABC, SupFig6DEF, SupFig6G …]
